# Supplementary material for: The precautionary principle and dietary DNA metabarcoding: Commonly used abundance thresholds change ecological interpretation
Source: Mol Ecol. 2022 Jan 30;31(6):1615–26. doi: 10.1111/mec.16352 (PMC9303378; doi:10.1111/mec.16352)
Supplement: Supplementary file 2 — Data S1 [file MEC-31-1615-s004.xlsx]

## Sheet: Full read count table
					Bison	Bison	Bison	Bison	Bison	Bison	Bison	Bison	Bison	Bison	Bison	Bison	Bison	Bison	Bison	Bison	Bison	Bison	Bison	Bison	Bison	Bighorn Sheep	Bighorn Sheep	Bighorn Sheep	Bighorn Sheep	Bighorn Sheep	Bighorn Sheep	Bighorn Sheep	Bighorn Sheep	Bighorn Sheep	Bighorn Sheep	Bighorn Sheep	Bighorn Sheep	Bighorn Sheep	Bighorn Sheep
					Winter	Winter	Winter	Winter	Winter	Winter	Winter	Winter	Winter	Winter	Winter	Summer	Summer	Summer	Summer	Summer	Summer	Summer	Summer	Summer	Summer	Winter	Winter	Winter	Winter	Summer	Summer	Summer	Summer	Summer	Summer	Summer	Summer	Summer	Summer
Family	Genus	Species	PlantID	Total reads across samples	YNP008	YNP015	YNP016	YNP017	YNP098	YNP099	YNP100	YNP101	YNP130	YNP193	YNP146	YNP009	YNP013	YNP059	YNP014	YNP106	YNP108	YNP132	YNP134	YNP151	YNP153	YNP012	YNP039	YNP061	YNP191	YNP041	YNP042	YNP044	YNP045	YNP067	YNP068	YNP069	YNP070	YNP071	YNP072
Poaceae	NA	[]	P1	57792	484	871	2546	1552	1860	838	1853	691	150	8070	1619	2610	1699	451	5251	399	3078	3711	2114	1079	6679	51	2478	1708	5098	121	11	144	50	79	50	100	36	57	204
Poaceae	NA	[]	P10	28024	1	329	390	279	15874	27	0	65	425	337	539	1154	362	135	850	112	1786	222	162	97	125	605	420	539	1015	716	0	305	65	129	96	149	87	290	337
Poaceae	NA	[]	P13	15384	0	814	2588	3073	49	331	0	168	1	876	1	1564	101	46	1308	46	991	59	266	29	1870	76	2	155	7	9	2	49	39	32	347	36	32	354	63
Poaceae	NA	[]	P22	14597	0	811	197	0	116	691	9	115	0	123	90	851	571	36	286	94	683	150	126	196	430	0	60	22	28	8281	7	112	49	43	59	29	185	0	147
Poaceae	NA	[]	P43	9659	0	145	0	0	69	0	1	0	0	147	144	758	241	207	406	1270	898	1588	1387	959	1319	0	0	0	0	0	2	0	0	0	0	101	17	0	0
Poaceae	Hesperostipa	['Hesperostipa comata']	P41	9090	0	0	20	0	198	0	0	0	0	0	1	1	0	0	0	0	0	0	0	0	0	0	2974	764	4518	252	0	0	0	0	19	0	0	10	333
Poaceae	NA	[]	P24	8382	0	325	633	13	413	65	0	108	2	0	0	138	0	2	176	1	232	0	0	1	54	0	1690	0	2349	426	1	483	14	135	65	1	3	359	693
Poaceae	Bromus	[]	P62	5042	83	0	0	11	88	0	2451	0	0	0	1150	0	0	25	67	149	9	257	160	591	0	0	0	0	0	0	1	0	0	0	0	0	0	0	0
Poaceae	Achnatherum	['Achnatherum chingii']	P50	5033	0	40	185	4	0	0	0	0	0	0	0	185	0	0	0	5	0	0	0	53	51	0	1523	309	2559	9	2	0	0	0	31	0	0	43	34
Poaceae	NA	[]	P30	3902	0	0	295	0	67	1	0	0	297	217	30	872	0	0	21	0	135	0	151	50	0	0	152	419	734	33	1	0	5	0	338	3	22	18	41
Poaceae	NA	[]	P39	3427	0	197	0	120	0	2100	0	1	0	293	125	0	157	15	0	29	60	124	40	2	127	0	0	0	0	0	0	2	3	16	1	0	15	0	0
Poaceae	Bromus	[]	P107	1061	0	0	0	0	0	0	0	0	0	1	0	160	100	186	0	46	11	6	113	6	335	0	0	0	0	0	0	12	4	0	1	7	73	0	0
Poaceae	NA	[]	P90	750	0	0	0	0	175	197	0	8	0	85	0	0	80	12	0	0	139	1	26	0	0	0	0	0	0	0	0	0	6	0	7	11	3	0	0
Poaceae	Bromus	[]	P150	696	12	0	0	2	17	0	328	0	0	0	147	0	0	3	10	17	0	26	27	107	0	0	0	0	0	0	0	0	0	0	0	0	0	0	0
Poaceae	NA	[]	P158	525	0	1	2	0	1	0	1	0	0	2	1	296	0	0	1	0	204	1	0	0	3	0	3	1	3	2	0	0	0	0	0	0	0	0	3
Poaceae	Bromus	[]	P121	442	0	0	0	0	441	0	0	0	0	0	0	0	0	0	0	0	0	0	0	0	0	0	0	0	0	1	0	0	0	0	0	0	0	0	0
Poaceae	Achnatherum	['Achnatherum richardsonii']	P138	314	0	34	0	0	0	64	61	0	0	0	0	0	0	8	0	32	41	0	0	28	28	0	0	0	0	0	0	14	0	0	4	0	0	0	0
Poaceae	Festuca	['Festuca pratensis']	P122	287	0	10	53	69	2	6	0	3	0	14	0	27	1	0	33	1	18	2	3	1	30	2	0	0	0	0	0	0	0	0	2	0	1	9	0
Poaceae	Bromus	['Bromus hordeaceus']	P149	249	0	0	0	0	240	0	1	0	0	1	1	0	0	0	0	0	0	0	0	1	0	3	0	0	0	1	0	0	1	0	0	0	0	0	0
Poaceae	Bromus	[]	P159	217	0	0	0	0	0	0	2	0	0	17	3	0	0	9	0	7	9	37	1	43	3	0	0	0	0	0	0	75	2	1	5	2	1	0	0
Poaceae	Melica	[]	P225	199	0	0	0	0	0	0	0	0	0	161	0	0	28	10	0	0	0	0	0	0	0	0	0	0	0	0	0	0	0	0	0	0	0	0	0
Poaceae	Bromus	[]	P156	193	0	0	0	0	0	0	0	0	0	87	0	0	0	24	0	13	27	0	0	0	0	0	0	0	0	0	0	10	7	3	13	8	1	0	0
Poaceae	NA	[]	P198	193	0	0	1	179	1	1	0	0	0	2	1	1	0	2	0	0	0	2	0	0	1	0	1	0	1	0	0	0	0	0	0	0	0	0	0
Poaceae	NA	[]	P12	171	0	5	1	10	3	12	0	1	0	15	2	0	1	2	8	2	8	3	1	2	12	0	2	1	3	58	0	1	1	0	0	0	1	16	0
Poaceae	NA	['Hilaria mutica', 'Muhlenbergia annua', 'Sporobolus indicus', 'Melinis repens', 'Paspalum ovale', 'Thuarea involuta', 'Paspalum dilatatum']	P260	169	0	0	0	0	0	0	0	0	0	0	0	63	0	0	0	0	106	0	0	0	0	0	0	0	0	0	0	0	0	0	0	0	0	0	0
Poaceae	NA	[]	P232	156	0	0	0	0	0	0	0	0	0	0	0	0	146	0	0	10	0	0	0	0	0	0	0	0	0	0	0	0	0	0	0	0	0	0	0
Poaceae	Bromus	[]	P74	132	0	0	0	0	44	0	0	0	0	28	0	0	0	0	0	0	0	0	0	0	0	9	0	0	0	9	0	0	0	0	1	6	2	0	33
Poaceae	Triticum	['Triticum aestivum']	P212	128	0	0	0	0	22	0	0	0	0	0	98	2	1	1	0	0	0	0	0	0	0	0	1	0	1	2	0	0	0	0	0	0	0	0	0
Poaceae	Bromus	[]	P216	122	0	0	0	0	0	0	46	0	0	1	26	0	0	0	1	2	0	5	4	37	0	0	0	0	0	0	0	0	0	0	0	0	0	0	0
Poaceae	Bromus	[]	P75	117	0	0	0	0	10	0	0	0	0	71	0	0	0	0	0	0	0	0	0	0	0	24	0	0	0	2	0	1	0	0	5	0	1	0	3
Poaceae	Bromus	[]	P237	111	3	0	0	0	6	0	49	0	0	0	19	0	0	1	2	3	0	6	12	9	0	0	0	0	0	0	1	0	0	0	0	0	0	0	0
Poaceae	NA	[]	P241	100	0	5	0	0	0	0	0	0	0	0	0	6	1	0	0	1	1	0	0	0	1	0	14	37	21	12	0	0	0	0	0	0	1	0	0
Poaceae	Bromus	[]	P70	77	0	0	0	0	8	0	0	0	0	5	0	0	0	0	0	0	0	0	0	0	0	2	0	0	0	3	0	0	0	0	0	0	0	3	56
Poaceae	Poa	['Poa gymnantha']	P221	77	0	0	1	0	0	0	28	0	0	8	0	1	2	0	2	0	30	1	0	0	0	0	2	0	1	0	0	1	0	0	0	0	0	0	0
Poaceae	NA	[]	P224	72	0	0	0	0	0	0	0	0	0	0	66	0	0	6	0	0	0	0	0	0	0	0	0	0	0	0	0	0	0	0	0	0	0	0	0
Poaceae	NA	[]	P176	68	0	0	0	68	0	0	0	0	0	0	0	0	0	0	0	0	0	0	0	0	0	0	0	0	0	0	0	0	0	0	0	0	0	0	0
Poaceae	NA	[]	P346	48	0	0	0	0	0	1	0	0	0	47	0	0	0	0	0	0	0	0	0	0	0	0	0	0	0	0	0	0	0	0	0	0	0	0	0
Poaceae	Festuca	['Festuca sinensis']	P243	45	0	1	2	11	0	0	0	1	0	1	0	7	0	0	12	0	0	0	0	0	7	0	0	0	0	0	0	0	0	0	2	0	0	1	0
Poaceae	NA	[]	P301	45	0	0	0	0	0	0	0	0	0	0	0	33	0	0	0	0	0	0	0	1	0	0	2	5	4	0	0	0	0	0	0	0	0	0	0
Poaceae	NA	[]	P372	41	0	0	0	0	0	0	0	0	0	0	0	0	0	0	0	0	0	0	41	0	0	0	0	0	0	0	0	0	0	0	0	0	0	0	0
Poaceae	Helictochloa	[]	P321	38	0	1	25	1	0	0	0	0	0	0	0	3	0	0	0	0	1	1	0	0	4	1	0	0	1	0	0	0	0	0	0	0	0	0	0
Poaceae	NA	[]	P175	37	0	0	0	0	37	0	0	0	0	0	0	0	0	0	0	0	0	0	0	0	0	0	0	0	0	0	0	0	0	0	0	0	0	0	0
Poaceae	Bromus	[]	P252	35	0	0	0	0	30	0	2	0	0	0	0	0	0	0	0	0	0	0	0	1	0	1	0	0	0	1	0	0	0	0	0	0	0	0	0
Poaceae	Triticum	['Triticum aestivum', 'Triticum turgidum']	P233	35	0	1	0	0	25	0	0	1	0	0	1	1	0	0	0	0	0	2	0	0	0	0	0	2	2	0	0	0	0	0	0	0	0	0	0
Poaceae	Avena	[]	P368	31	0	0	0	0	1	0	0	0	0	1	0	2	1	0	1	3	5	3	4	3	7	0	0	0	0	0	0	0	0	0	0	0	0	0	0
Poaceae	Festuca	['Festuca altaica']	P403	27	0	0	0	0	0	0	0	27	0	0	0	0	0	0	0	0	0	0	0	0	0	0	0	0	0	0	0	0	0	0	0	0	0	0	0
Poaceae	NA	[]	P209	26	0	0	3	0	0	0	3	0	0	2	0	0	0	0	1	0	1	3	0	1	6	0	1	0	5	0	0	0	0	0	0	0	0	0	0
Poaceae	Alopecurus	[]	P265	23	0	0	0	0	0	0	0	0	0	0	0	0	0	0	0	0	23	0	0	0	0	0	0	0	0	0	0	0	0	0	0	0	0	0	0
Poaceae	NA	[]	P311	22	0	0	0	0	0	13	0	0	0	4	1	0	0	0	0	0	0	2	0	0	2	0	0	0	0	0	0	0	0	0	0	0	0	0	0
Poaceae	Bromus	[]	P295	19	0	0	0	0	0	0	6	0	0	1	11	0	0	0	0	0	0	0	0	1	0	0	0	0	0	0	0	0	0	0	0	0	0	0	0
Poaceae	Bromus	['Bromus pectinatus']	P298	18	0	0	0	0	18	0	0	0	0	0	0	0	0	0	0	0	0	0	0	0	0	0	0	0	0	0	0	0	0	0	0	0	0	0	0
Poaceae	Oryzopsis	['Oryzopsis asperifolia']	P349	15	0	2	0	0	0	0	0	0	0	0	0	4	0	0	0	0	0	0	0	0	0	0	0	0	0	8	0	0	0	0	0	0	1	0	0
Poaceae	Triticum	['Triticum turgidum']	P307	15	0	0	2	0	9	0	0	0	0	0	0	0	0	0	0	0	0	0	0	1	0	2	0	0	0	0	0	0	0	0	0	0	0	0	1
Poaceae	Deyeuxia	['Deyeuxia heterophylla']	P338	12	0	0	0	0	0	0	0	0	0	0	0	0	11	0	0	0	0	0	0	0	0	0	1	0	0	0	0	0	0	0	0	0	0	0	0
Poaceae	Bromus	['Bromus rubens']	P217	8	0	0	0	0	2	0	0	0	0	3	0	0	0	0	0	0	0	0	0	1	0	2	0	0	0	0	0	0	0	0	0	0	0	0	0
Poaceae	Elymus	['Elymus tangutorum']	P402	7	0	0	0	0	2	0	0	0	0	0	0	0	0	0	0	0	0	0	0	0	0	0	0	0	0	5	0	0	0	0	0	0	0	0	0
Poaceae	Bromus	['Bromus danthoniae']	P213	6	0	0	0	0	1	0	0	0	0	0	0	0	0	0	0	0	0	0	0	0	0	1	0	0	0	0	0	0	0	0	0	0	0	0	4
Poaceae	Bromus	['Bromus riparius']	P463	4	0	0	0	0	0	0	0	0	0	0	0	0	0	1	0	1	1	0	0	0	0	0	0	0	0	0	0	0	0	0	1	0	0	0	0
Poaceae	Bromus	[]	P365	3	0	0	0	0	0	0	0	0	0	2	0	0	0	0	0	0	1	0	0	0	0	0	0	0	0	0	0	0	0	0	0	0	0	0	0
Poaceae	NA	['Cortaderia nitida', 'Chaetobromus involucratus', 'Pentameris distichophylla', 'Pseudopentameris obtusifolia', 'Capeochloa setacea', 'Tenaxia stricta']	P469	3	0	0	0	0	0	0	0	0	0	0	0	0	0	0	0	0	1	0	2	0	0	0	0	0	0	0	0	0	0	0	0	0	0	0	0
Poaceae	NA	['Hilaria mutica', 'Muhlenbergia annua', 'Sporobolus indicus', 'Melinis repens', 'Paspalum ovale', 'Thuarea involuta', 'Paspalum dilatatum']	P489	3	0	0	0	0	0	0	0	0	0	0	0	1	0	0	0	2	0	0	0	0	0	0	0	0	0	0	0	0	0	0	0	0	0	0	0
Poaceae	Bromus	['Bromus pellitus']	P541	2	0	0	0	0	0	0	0	0	0	0	1	0	0	0	0	0	0	0	1	0	0	0	0	0	0	0	0	0	0	0	0	0	0	0	0
Poaceae	Bromus	[]	P529	2	0	0	0	0	0	0	0	0	0	0	0	0	0	0	0	0	0	0	0	0	1	0	0	0	0	0	0	0	0	0	0	0	1	0	0
Poaceae	Bromus	[]	P574	1	0	0	0	0	0	0	0	0	0	1	0	0	0	0	0	0	0	0	0	0	0	0	0	0	0	0	0	0	0	0	0	0	0	0	0
Poaceae	Capeochloa	['Capeochloa setacea']	P557	1	0	0	0	0	0	0	0	0	0	0	0	0	0	0	0	0	0	0	0	0	0	0	0	0	0	0	0	0	0	0	0	1	0	0	0
Poaceae	NA	[]	P344	1	0	0	0	0	0	0	0	0	0	0	0	1	0	0	0	0	0	0	0	0	0	0	0	0	0	0	0	0	0	0	0	0	0	0	0
Poaceae	Neostapfia	['Neostapfia colusana']	P441	1	0	0	0	0	0	0	0	0	0	0	0	0	0	0	0	0	0	0	0	0	0	0	0	0	0	0	0	0	0	0	0	0	0	1	0
Cyperaceae	Carex	[]	P15	66510	19272	1313	26	18260	1	3674	313	7	1944	0	6939	413	187	44	4992	59	254	357	2	35	8418	0	0	0	0	0	0	0	0	0	0	0	0	0	0
Cyperaceae	Carex	[]	P11	54509	51	2843	20485	56	4049	90	688	36	0	66	1491	574	890	3	153	13	63	262	159	207	611	52	15123	2767	3751	0	0	0	0	0	1	0	1	0	24
Cyperaceae	Carex	[]	P38	9292	0	31	733	74	1634	35	8	0	4063	0	433	159	0	0	946	76	209	375	113	49	330	0	0	0	0	3	0	0	0	0	0	0	0	0	21
Cyperaceae	Carex	['Carex lasiocarpa']	P53	7160	468	0	0	769	0	247	51	0	2658	0	1433	226	68	5	513	91	22	364	61	72	112	0	0	0	0	0	0	0	0	0	0	0	0	0	0
Cyperaceae	Carex	[]	P68	5364	1041	1114	0	0	0	2495	3	0	2	0	260	39	25	0	167	1	2	147	13	0	55	0	0	0	0	0	0	0	0	0	0	0	0	0	0
Cyperaceae	Carex	[]	P61	2172	1	220	36	0	0	218	4	732	0	0	1	44	240	1	36	10	46	217	44	72	243	0	0	0	0	0	0	0	0	0	0	7	0	0	0
Cyperaceae	Carex	[]	P45	1676	0	111	284	0	0	0	0	17	1	0	1	11	155	13	105	24	136	104	291	143	136	0	0	0	0	0	1	0	133	0	4	4	2	0	0
Cyperaceae	Carex	[]	P139	306	7	1	0	92	164	18	0	0	1	0	0	0	17	0	4	0	0	0	0	0	2	0	0	0	0	0	0	0	0	0	0	0	0	0	0
Cyperaceae	Carex	[]	P239	177	2	0	0	21	0	32	6	0	0	0	2	0	1	0	99	0	0	13	0	0	1	0	0	0	0	0	0	0	0	0	0	0	0	0	0
Cyperaceae	Carex	[]	P187	175	0	0	73	9	20	2	1	0	2	0	9	1	0	0	26	0	5	8	2	0	17	0	0	0	0	0	0	0	0	0	0	0	0	0	0
Cyperaceae	Carex	['Carex ebenea']	P222	112	0	0	2	0	0	0	0	0	0	0	0	0	37	1	0	3	14	32	22	0	0	0	1	0	0	0	0	0	0	0	0	0	0	0	0
Cyperaceae	Carex	[]	P219	108	0	6	55	0	24	0	0	0	0	0	2	1	0	0	1	0	3	6	0	1	7	0	1	0	1	0	0	0	0	0	0	0	0	0	0
Cyperaceae	Carex	['Carex diandra']	P174	107	0	33	0	0	0	14	0	0	0	0	0	4	0	0	7	0	14	32	0	3	0	0	0	0	0	0	0	0	0	0	0	0	0	0	0
Cyperaceae	Carex	['Carex insaniae']	P273	96	30	0	0	18	0	5	0	1	6	0	11	0	0	0	10	0	0	0	0	0	15	0	0	0	0	0	0	0	0	0	0	0	0	0	0
Cyperaceae	Carex	[]	P250	87	0	3	35	0	7	0	0	0	0	1	1	1	1	0	1	0	0	0	1	1	0	0	30	5	0	0	0	0	0	0	0	0	0	0	0
Cyperaceae	Carex	[]	P192	83	0	15	5	0	1	1	0	0	0	0	0	14	1	0	13	0	0	2	0	0	28	0	2	1	0	0	0	0	0	0	0	0	0	0	0
Cyperaceae	Carex	['Carex atrata']	P249	72	2	0	0	5	0	0	0	1	0	0	6	0	33	0	2	0	0	3	18	0	2	0	0	0	0	0	0	0	0	0	0	0	0	0	0
Cyperaceae	Carex	[]	P258	72	9	0	0	17	0	5	0	0	2	0	4	5	0	0	14	0	2	0	0	0	14	0	0	0	0	0	0	0	0	0	0	0	0	0	0
Cyperaceae	Carex	[]	P274	64	3	0	0	7	0	4	0	0	0	0	7	0	0	0	21	3	1	5	0	0	13	0	0	0	0	0	0	0	0	0	0	0	0	0	0
Cyperaceae	Carex	['Carex picta']	P324	45	9	0	0	13	0	4	0	0	0	0	3	0	0	0	3	0	1	0	0	0	11	0	0	0	0	0	0	0	0	0	0	0	0	1	0
Cyperaceae	Carex	['Carex maackii']	P271	43	0	2	20	0	4	0	0	0	0	0	1	0	0	0	1	0	0	0	1	0	0	0	11	3	0	0	0	0	0	0	0	0	0	0	0
Cyperaceae	Carex	['Carex media']	P357	36	7	1	1	16	0	2	0	0	2	0	3	1	0	0	1	0	0	0	0	0	2	0	0	0	0	0	0	0	0	0	0	0	0	0	0
Cyperaceae	Carex	[]	P341	36	4	0	1	13	0	4	0	0	2	0	2	0	0	0	3	0	0	0	0	0	5	0	2	0	0	0	0	0	0	0	0	0	0	0	0
Cyperaceae	Schoenoplectus	['Schoenoplectus acutus']	P389	30	0	0	0	20	0	2	6	0	0	0	0	2	0	0	0	0	0	0	0	0	0	0	0	0	0	0	0	0	0	0	0	0	0	0	0
Cyperaceae	Carex	['Carex pensylvanica']	P398	28	0	0	0	0	0	0	0	0	0	0	0	0	0	2	0	0	0	26	0	0	0	0	0	0	0	0	0	0	0	0	0	0	0	0	0
Cyperaceae	Carex	['Carex glomerabilis']	P418	14	0	0	1	0	2	0	2	0	6	0	0	0	0	0	1	0	1	0	0	0	1	0	0	0	0	0	0	0	0	0	0	0	0	0	0
Cyperaceae	Carex	['Carex granularis']	P416	14	5	0	0	5	0	0	0	0	0	0	1	0	0	0	1	0	0	0	0	0	2	0	0	0	0	0	0	0	0	0	0	0	0	0	0
Cyperaceae	Carex	['Carex filifolia']	P267	5	0	0	0	0	0	0	0	0	0	0	0	0	0	0	0	0	0	0	0	0	0	0	0	2	0	0	0	0	0	3	0	0	0	0	0
Cyperaceae	Carex	['Carex phragmitoides']	P450	5	0	1	0	0	0	0	0	0	0	0	1	0	0	0	0	0	0	0	0	0	3	0	0	0	0	0	0	0	0	0	0	0	0	0	0
Cyperaceae	Carex	[]	P482	1	0	0	0	0	0	0	0	0	0	0	0	0	0	0	0	0	0	1	0	0	0	0	0	0	0	0	0	0	0	0	0	0	0	0	0
Polygonaceae	NA	[]	P2	74666	3	11306	782	0	79	4187	39	1870	3	3039	0	4560	2392	1084	4375	588	4379	1041	3914	529	1466	1294	317	386	315	5092	726	53	5641	82	450	5642	5383	1164	2485
Polygonaceae	NA	[]	P35	8457	0	0	0	0	0	0	0	0	0	0	0	438	1911	329	828	170	633	737	610	986	1601	0	0	0	0	0	0	7	31	5	111	50	10	0	0
Polygonaceae	Polygonum	[]	P19	5800	0	0	0	0	59	0	0	0	0	0	0	389	8	1	43	147	4855	68	78	131	1	0	0	0	0	0	0	1	18	0	0	1	0	0	0
Polygonaceae	NA	[]	P79	994	0	0	0	0	0	0	0	0	0	0	0	301	445	4	60	18	1	123	0	42	0	0	0	0	0	0	0	0	0	0	0	0	0	0	0
Polygonaceae	NA	[]	P95	879	0	606	1	0	0	0	0	4	0	2	0	6	6	11	3	3	5	0	4	0	3	0	4	0	0	5	10	1	64	0	8	36	70	12	15
Polygonaceae	Eriogonum	['Eriogonum vimineum']	P151	139	0	24	4	0	0	7	1	4	0	7	0	8	5	2	6	0	7	1	8	1	7	4	1	2	0	7	0	0	7	0	2	14	8	0	2
Polygonaceae	NA	[]	P152	93	0	0	0	0	0	0	0	43	0	0	0	0	50	0	0	0	0	0	0	0	0	0	0	0	0	0	0	0	0	0	0	0	0	0	0
Polygonaceae	Polygonum	[]	P354	14	0	0	0	0	0	0	0	0	0	0	0	0	1	0	0	0	10	1	0	0	2	0	0	0	0	0	0	0	0	0	0	0	0	0	0
Polygonaceae	Persicaria	['Persicaria amphibia']	P286	10	0	0	0	0	0	0	0	0	0	0	0	0	0	0	0	0	10	0	0	0	0	0	0	0	0	0	0	0	0	0	0	0	0	0	0
Polygonaceae	Rheum	[]	P457	5	0	0	0	0	0	0	0	0	0	0	0	0	3	1	0	0	0	1	0	0	0	0	0	0	0	0	0	0	0	0	0	0	0	0	0
Polygonaceae	Polygonum	['Polygonum cascadense']	P458	4	0	1	0	0	0	0	0	0	0	0	0	0	1	0	0	0	0	0	0	1	1	0	0	0	0	0	0	0	0	0	0	0	0	0	0
Polygonaceae	Bistorta	['Bistorta vacciniifolia']	P509	2	0	0	0	0	0	0	0	0	0	0	0	0	0	0	0	2	0	0	0	0	0	0	0	0	0	0	0	0	0	0	0	0	0	0	0
Polygonaceae	NA	['Eriogonum vimineum', 'Chorizanthe interposita', 'Chorizanthe angustifolia']	P518	1	0	1	0	0	0	0	0	0	0	0	0	0	0	0	0	0	0	0	0	0	0	0	0	0	0	0	0	0	0	0	0	0	0	0	0
Rosaceae	Potentilla	[]	P8	32583	0	432	0	0	0	14	0	16	0	1	1	2299	1705	5918	248	8480	3179	1265	1691	482	343	0	0	0	4	5	481	845	119	2302	25	2158	559	0	11
Rosaceae	NA	[]	P17	16651	10	0	76	0	0	154	1	0	2	1	0	4036	1983	343	0	741	344	400	872	0	29	0	0	0	2	0	2416	0	172	0	165	4642	262	0	0
Rosaceae	Geum	[]	P5	12302	3	1	0	0	0	2	0	749	1	0	81	259	426	204	118	67	83	0	171	0	2	0	0	0	1	100	130	385	30	126	19	112	558	7678	996
Rosaceae	Rubus	['Rubus idaeus']	P32	7396	0	0	0	0	0	1	1	0	0	17	0	52	21	56	6	18	18	11	26	50	1	0	0	0	1	1	403	21	214	30	118	201	6125	3	1
Rosaceae	Prunus	[]	P57	6140	0	0	0	0	0	0	0	9	0	354	0	0	0	3	0	0	32	0	31	91	0	5620	0	0	0	0	0	0	0	0	0	0	0	0	0
Rosaceae	NA	[]	P42	3006	58	429	0	0	0	37	0	3	0	0	71	543	96	415	891	169	11	100	27	16	95	0	0	0	0	0	0	2	0	0	2	0	0	30	11
Rosaceae	Potentilla	['Potentilla tetrandra']	P51	2430	0	14	2	0	0	1	40	23	0	151	7	122	38	195	22	48	59	49	64	176	5	0	0	0	0	10	157	295	264	135	277	84	178	1	13
Rosaceae	Spiraea	[]	P85	1691	0	0	0	0	0	0	0	0	0	1691	0	0	0	0	0	0	0	0	0	0	0	0	0	0	0	0	0	0	0	0	0	0	0	0	0
Rosaceae	Potentilla	[]	P69	1004	0	0	0	17	0	0	0	0	2	1	1	297	0	0	38	43	426	156	0	0	0	0	0	0	0	0	23	0	0	0	0	0	0	0	0
Rosaceae	Rubus	['Rubus occidentalis']	P83	830	1	1	0	0	0	1	0	0	0	2	0	51	34	45	1	31	11	11	23	6	0	0	0	0	0	0	334	8	40	7	21	168	34	0	0
Rosaceae	Potentilla	[]	P101	602	0	11	0	0	0	1	0	0	0	0	0	41	36	81	7	179	59	22	31	9	2	0	0	0	0	0	8	13	3	44	1	49	5	0	0
Rosaceae	Fallugia	['Fallugia paradoxa']	P210	63	0	0	0	0	0	0	0	0	0	0	0	3	0	1	2	0	1	2	2	3	1	0	0	0	1	0	1	7	19	2	7	2	6	2	1
Rosaceae	Rubus	['Rubus setchuenensis']	P220	63	0	1	0	0	0	0	1	0	0	3	0	0	1	9	1	0	2	2	2	6	0	0	0	0	0	0	7	8	8	2	6	2	2	0	0
Rosaceae	Potentilla	[]	P215	46	0	0	0	0	0	0	1	0	0	3	0	2	0	1	0	1	0	2	2	1	0	0	0	0	0	0	5	12	3	1	6	0	6	0	0
Rosaceae	Rosa	['Rosa abyssinica']	P261	41	0	0	0	0	0	0	1	3	0	4	0	0	2	1	0	0	3	1	0	4	0	0	0	0	0	0	1	4	5	3	8	0	1	0	0
Rosaceae	Rubus	['Rubus alceifolius']	P280	33	0	0	0	0	0	0	1	0	1	0	0	0	0	2	0	2	5	1	3	0	0	0	0	0	0	1	3	5	2	1	4	2	0	0	0
Rosaceae	Prunus	['Prunus avium']	P393	17	0	0	0	0	0	0	0	1	0	2	0	0	0	0	0	0	0	0	0	0	0	14	0	0	0	0	0	0	0	0	0	0	0	0	0
Rosaceae	Geum	[]	P430	4	0	0	0	0	0	0	0	0	0	0	0	2	0	0	0	0	0	0	0	0	0	0	0	0	0	0	0	0	0	0	0	2	0	0	0
Rosaceae	NA	[]	P401	3	0	0	0	0	0	0	0	0	0	0	0	0	0	2	0	0	0	0	1	0	0	0	0	0	0	0	0	0	0	0	0	0	0	0	0
Rosaceae	Physocarpus	[]	P76	2	1	0	0	0	0	0	0	0	0	0	0	0	0	0	0	0	0	0	0	0	0	0	0	0	0	0	0	1	0	0	0	0	0	0	0
Rosaceae	Amelanchier	[]	P470	1	0	0	0	0	0	0	0	0	0	1	0	0	0	0	0	0	0	0	0	0	0	0	0	0	0	0	0	0	0	0	0	0	0	0	0
Rosaceae	NA	[]	P278	1	0	0	0	0	0	0	0	0	0	0	0	0	0	0	0	0	0	0	0	0	0	0	0	0	0	0	1	0	0	0	0	0	0	0	0
Pinaceae	NA	[]	P3	49287	1	0	730	76	66	0	0	75	613	3714	402	0	0	7	0	0	0	3	0	1	0	18326	851	22530	112	1	1	1	1	0	3	0	1524	2	247
Pinaceae	Abies	[]	P40	16884	0	0	0	0	0	0	21	16858	0	0	0	0	0	0	0	0	5	0	0	0	0	0	0	0	0	0	0	0	0	0	0	0	0	0	0
Pinaceae	Pinus	[]	P23	5438	0	0	52	0	0	0	402	94	1	1	5	0	1630	1	0	28	0	14	839	108	62	1154	0	0	0	0	5	5	24	4	0	8	673	68	260
Salicaceae	NA	[]	P9	49818	14270	123	0	13	0	335	13520	0	0	0	7940	1791	41	2577	268	132	135	82	4766	778	3039	0	0	1	0	0	0	0	0	0	0	0	0	7	0
Salicaceae	Populus	[]	P25	5689	1	268	0	0	0	0	0	0	280	99	143	0	0	107	0	49	24	820	70	507	2994	0	0	0	1	31	63	0	108	3	121	0	0	0	0
Salicaceae	Populus	['Populus angustifolia']	P58	3414	0	0	0	0	0	0	0	0	0	0	0	0	0	0	0	0	0	0	36	3361	1	0	0	0	0	0	0	0	0	6	10	0	0	0	0
Salicaceae	NA	['Populus balsamifera', 'Salix triandra']	P226	29	0	1	0	0	0	0	0	0	2	0	1	0	0	1	0	0	0	2	1	1	18	0	0	0	0	0	1	0	1	0	0	0	0	0	0
Salicaceae	Salix	['Salix triandra']	P331	28	7	1	0	0	0	0	6	0	0	0	6	3	0	1	0	0	0	0	2	1	1	0	0	0	0	0	0	0	0	0	0	0	0	0	0
Geraniaceae	Geranium	[]	P4	57245	2	96	64	0	2	0	0	0	34	698	125	632	0	2930	673	652	499	2845	918	3575	170	1	0	0	1	0	4835	6770	3557	6271	5433	7327	9135	0	0
Geraniaceae	Geranium	['Geranium bohemicum']	P247	43	1	0	0	0	0	0	0	0	0	1	0	1	0	0	0	1	0	2	1	2	0	0	0	0	0	0	3	8	3	7	3	3	7	0	0
Fabaceae	Trifolium	[]	P33	19697	0	0	0	0	0	0	0	0	0	0	0	0	7958	0	378	4910	0	625	0	5826	0	0	0	0	0	0	0	0	0	0	0	0	0	0	0
Fabaceae	Trifolium	[]	P52	4360	0	0	0	0	0	0	0	0	0	0	0	621	34	33	249	884	0	1047	56	1385	47	0	0	0	0	0	4	0	0	0	0	0	0	0	0
Fabaceae	Lupinus	[]	P44	4193	0	77	107	0	0	49	71	68	0	231	229	114	0	71	105	0	68	671	132	0	708	0	0	0	0	0	210	57	69	58	867	99	132	0	0
Fabaceae	Astragalus	[]	P59	3832	0	78	227	0	0	0	0	25	0	0	0	88	0	0	647	0	124	261	0	0	0	0	0	38	0	35	50	196	105	576	48	56	466	6	806
Fabaceae	Medicago	[]	P82	3718	0	0	0	568	0	0	0	0	3150	0	0	0	0	0	0	0	0	0	0	0	0	0	0	0	0	0	0	0	0	0	0	0	0	0	0
Fabaceae	Trifolium	[]	P93	2248	0	0	0	0	0	0	0	0	0	0	0	0	1296	273	2	40	0	3	338	222	74	0	0	0	0	0	0	0	0	0	0	0	0	0	0
Fabaceae	Astragalus	['Astragalus striatus']	P155	648	0	0	0	0	0	0	0	0	0	0	0	65	0	0	0	0	0	0	1	0	0	0	0	1	492	63	0	12	0	14	0	0	0	0	0
Fabaceae	Oxytropis	[]	P180	527	0	0	0	0	0	0	0	0	0	0	0	254	72	0	0	84	90	27	0	0	0	0	0	0	0	0	0	0	0	0	0	0	0	0	0
Fabaceae	Oxytropis	[]	P189	474	0	0	0	0	0	0	0	0	0	0	0	0	474	0	0	0	0	0	0	0	0	0	0	0	0	0	0	0	0	0	0	0	0	0	0
Fabaceae	Vicia	['Vicia americana']	P231	169	0	0	0	0	0	0	0	0	0	0	0	0	0	0	0	54	52	27	0	0	0	0	0	0	0	0	0	24	0	7	0	0	5	0	0
Fabaceae	NA	[]	P136	168	0	0	0	0	0	0	0	0	0	0	0	0	0	0	0	168	0	0	0	0	0	0	0	0	0	0	0	0	0	0	0	0	0	0	0
Fabaceae	NA	[]	P157	101	0	0	0	3	0	0	19	0	2	0	77	0	0	0	0	0	0	0	0	0	0	0	0	0	0	0	0	0	0	0	0	0	0	0	0
Fabaceae	Astragalus	[]	P165	97	0	0	0	0	0	0	0	0	0	0	0	0	0	0	0	0	0	0	0	0	0	0	0	0	0	1	0	0	0	0	0	0	1	0	95
Fabaceae	NA	[]	P72	89	0	0	0	89	0	0	0	0	0	0	0	0	0	0	0	0	0	0	0	0	0	0	0	0	0	0	0	0	0	0	0	0	0	0	0
Fabaceae	NA	[]	P228	88	0	0	0	0	0	0	0	0	0	0	0	0	0	0	0	0	0	0	0	0	0	88	0	0	0	0	0	0	0	0	0	0	0	0	0
Fabaceae	Oxytropis	[]	P182	60	0	0	0	0	0	0	52	0	0	0	0	0	1	0	0	0	0	0	0	0	0	0	0	0	0	0	0	4	0	3	0	0	0	0	0
Fabaceae	NA	[]	P28	26	0	0	0	0	0	0	0	0	0	0	0	0	0	0	0	0	0	0	1	0	0	0	0	0	0	0	0	0	0	25	0	0	0	0	0
Fabaceae	Lupinus	['Lupinus truncatus']	P378	7	0	0	0	0	0	0	0	0	0	0	0	0	0	0	0	0	0	0	1	0	1	0	0	0	0	0	1	0	0	0	1	0	3	0	0
Fabaceae	NA	[]	P6	6	0	0	0	0	0	0	0	1	0	0	0	0	0	0	0	0	1	0	0	0	2	0	0	0	2	0	0	0	0	0	0	0	0	0	0
Fabaceae	Astragalus	[]	P554	3	0	0	0	0	0	0	0	0	0	0	0	0	0	0	0	0	0	0	0	0	0	0	0	0	0	0	0	3	0	0	0	0	0	0	0
Fabaceae	Vicia	['Vicia crocea']	P488	3	0	0	0	0	0	0	0	0	3	0	0	0	0	0	0	0	0	0	0	0	0	0	0	0	0	0	0	0	0	0	0	0	0	0	0
Caryophyllaceae	NA	[]	P16	21960	1	1963	783	0	0	1699	0	4654	0	0	1	9	1154	203	3168	44	113	4351	156	61	3358	185	0	1	0	0	1	2	0	0	0	53	0	0	0
Caryophyllaceae	Eremogone	[]	P86	1350	0	0	0	0	0	56	0	164	0	0	0	0	443	3	148	0	36	0	242	0	0	0	0	20	0	0	0	0	4	3	0	57	24	78	72
Caryophyllaceae	Stellaria	[]	P118	998	25	0	0	12	0	38	7	35	0	0	37	0	7	2	353	34	53	38	53	68	236	0	0	0	0	0	0	0	0	0	0	0	0	0	0
Caryophyllaceae	Eremogone	['Eremogone capillaris']	P102	911	0	0	0	0	0	38	0	111	0	0	0	0	265	0	90	0	26	0	162	0	0	0	0	26	0	0	0	0	3	2	0	36	19	54	79
Caryophyllaceae	Cerastium	[]	P142	727	0	0	0	0	0	0	0	0	0	0	0	0	44	0	512	98	0	0	0	73	0	0	0	0	0	0	0	0	0	0	0	0	0	0	0
Caryophyllaceae	Stellaria	['Stellaria longifolia']	P160	587	91	0	0	25	1	0	24	0	0	0	146	0	0	1	117	2	3	2	0	3	172	0	0	0	0	0	0	0	0	0	0	0	0	0	0
Caryophyllaceae	Cerastium	[]	P153	279	0	18	19	0	0	14	0	57	0	0	0	0	13	1	50	1	4	53	2	0	41	6	0	0	0	0	0	0	0	0	0	0	0	0	0
Caryophyllaceae	Arenaria	['Arenaria gypsophiloides']	P169	225	0	0	0	0	0	15	0	22	0	0	0	0	61	0	26	0	10	0	37	0	0	0	0	4	0	0	0	0	0	1	0	7	1	13	28
Caryophyllaceae	Stellaria	['Stellaria borealis']	P251	103	2	0	0	1	0	1	1	3	0	0	4	0	1	1	40	3	3	2	3	8	30	0	0	0	0	0	0	0	0	0	0	0	0	0	0
Caryophyllaceae	NA	[]	P291	66	0	0	0	0	0	3	0	9	0	0	0	0	0	2	11	0	1	3	1	3	33	0	0	0	0	0	0	0	0	0	0	0	0	0	0
Caryophyllaceae	Moehringia	['Moehringia lateriflora']	P335	6	0	0	0	0	0	0	0	0	0	0	0	0	0	0	0	0	0	0	0	0	0	0	0	0	0	0	0	3	0	3	0	0	0	0	0
Onagraceae	Chamaenerion	['Chamaenerion angustifolium']	P7	17398	1	1	15	2	7	23	1	5	2	3	2	0	798	1184	177	6548	508	992	0	49	1	3	1	9	2	11	2917	281	1190	618	453	576	30	4	984
Onagraceae	NA	[]	P36	3127	0	0	0	0	0	0	0	0	0	0	0	897	116	25	341	59	40	362	0	41	0	0	0	0	0	0	0	64	7	24	87	188	247	436	193
Onagraceae	Oenothera	[]	P134	1035	0	0	0	0	0	0	0	0	0	0	0	0	0	0	0	0	0	0	0	0	0	0	0	0	0	45	41	459	0	125	241	1	93	0	30
Onagraceae	NA	[]	P184	372	0	0	0	0	0	0	0	0	0	0	0	0	0	0	0	0	0	0	0	0	0	0	0	0	0	13	21	167	0	47	75	0	33	0	16
Onagraceae	Gayophytum	[]	P183	365	0	0	0	0	0	0	0	0	0	0	0	125	210	0	0	0	3	0	0	17	0	0	0	0	0	0	1	0	0	0	3	6	0	0	0
Onagraceae	Oenothera	[]	P323	50	0	0	0	0	0	0	0	0	0	0	0	0	0	0	0	0	0	0	0	0	0	0	0	0	0	0	1	19	0	11	13	0	6	0	0
Onagraceae	NA	[]	P254	25	0	0	0	0	0	0	0	0	0	0	0	0	0	0	0	0	0	0	0	0	0	0	0	0	0	1	3	4	0	4	8	0	3	0	2
Onagraceae	Epilobium	[]	P304	5	0	0	0	0	0	0	0	0	0	0	0	0	1	0	1	1	1	1	0	0	0	0	0	0	0	0	0	0	0	0	0	0	0	0	0
Onagraceae	Oenothera	['Oenothera nuttallii']	P395	3	0	0	0	0	0	0	0	0	0	0	0	0	0	0	0	0	0	0	0	0	0	0	0	0	0	0	0	0	0	0	3	0	0	0	0
Onagraceae	Oenothera	[]	P448	3	0	0	0	0	0	0	0	0	0	0	0	0	0	0	0	0	0	0	0	0	0	0	0	0	0	0	0	3	0	0	0	0	0	0	0
Asteraceae	NA	['Lasthenia californica', 'Achillea pseudoaleppica']	P18	10173	200	614	636	1	141	224	314	37	0	503	625	362	85	150	316	329	1147	756	240	562	29	301	596	169	464	97	33	912	36	113	100	61	10	9	1
Asteraceae	NA	[]	P91	2112	0	3	3	0	2	1	12	0	2061	0	0	2	1	1	2	7	0	1	0	1	1	0	3	9	1	0	0	0	0	0	0	0	0	1	0
Asteraceae	Agoseris	['Agoseris retrorsa']	P81	1388	0	0	0	0	0	0	32	98	0	0	0	0	632	45	0	51	70	80	245	0	34	0	0	0	0	5	1	1	29	9	0	45	11	0	0
Asteraceae	NA	[]	P112	653	2	0	0	0	0	0	0	0	0	0	156	0	7	1	0	3	0	46	43	49	0	344	0	0	0	0	0	0	0	0	2	0	0	0	0
Asteraceae	NA	['Lasthenia californica', 'Achillea pseudoaleppica']	P110	533	0	1	0	0	138	0	0	0	0	0	0	0	0	0	0	0	55	0	1	0	0	0	0	0	0	8	9	8	31	14	2	10	58	143	55
Asteraceae	NA	[]	P114	483	0	32	110	0	1	59	0	3	0	67	42	0	1	3	13	4	18	0	16	1	8	0	0	3	1	23	0	4	7	8	3	29	0	1	26
Asteraceae	NA	[]	P94	471	0	16	0	0	0	0	0	0	1	0	0	0	0	0	0	9	0	0	0	0	0	0	0	0	0	77	1	5	0	4	2	23	13	82	238
Asteraceae	NA	['Lasthenia californica', 'Achillea pseudoaleppica']	P54	415	0	21	47	0	18	8	11	0	44	8	6	5	4	0	7	0	4	18	11	13	9	7	89	64	14	1	0	0	0	5	0	0	0	1	0
Asteraceae	NA	['Lasthenia californica', 'Achillea pseudoaleppica']	P105	304	0	0	0	0	0	203	0	0	0	39	0	0	0	1	0	14	22	0	4	0	0	0	0	0	0	0	0	2	1	18	0	0	0	0	0
Asteraceae	NA	[]	P133	287	0	0	0	0	0	0	3	2	0	0	0	0	58	2	0	15	7	8	22	0	0	92	0	0	0	20	2	1	1	1	11	12	3	8	19
Asteraceae	Pterygopappus	['Pterygopappus lawrencei']	P285	102	0	1	0	0	0	0	0	0	0	0	0	54	1	0	0	0	0	0	0	0	0	0	0	0	0	0	0	0	0	0	1	0	0	26	19
Asteraceae	Ionactis	['Ionactis alpina']	P177	77	0	1	0	0	0	0	0	0	0	0	1	0	0	0	0	1	1	0	0	0	0	1	1	0	0	37	0	4	0	2	0	0	0	3	25
Asteraceae	NA	[]	P279	55	0	0	0	0	0	0	17	0	38	0	0	0	0	0	0	0	0	0	0	0	0	0	0	0	0	0	0	0	0	0	0	0	0	0	0
Asteraceae	Saussurea	['Saussurea nematolepis']	P202	55	0	0	0	14	0	0	1	0	0	0	0	0	0	0	0	0	0	0	0	40	0	0	0	0	0	0	0	0	0	0	0	0	0	0	0
Asteraceae	NA	[]	P172	46	0	2	4	0	1	0	2	2	6	2	0	2	0	0	0	1	4	3	0	0	2	1	3	3	0	0	0	2	1	0	1	0	2	2	0
Asteraceae	Noticastrum	['Noticastrum calvatum']	P223	42	0	3	2	0	0	2	0	2	0	0	2	3	1	0	1	3	0	1	0	14	0	2	4	1	0	0	0	1	0	0	0	0	0	0	0
Asteraceae	NA	['Lasthenia californica', 'Achillea pseudoaleppica']	P140	35	0	2	2	0	0	2	0	0	3	0	2	0	0	0	0	0	1	0	1	2	1	0	6	5	3	1	0	2	0	0	0	0	1	1	0
Asteraceae	Dasyphyllum	['Dasyphyllum diacanthoides']	P296	17	0	0	0	0	0	0	0	0	0	0	0	0	5	2	0	0	0	3	5	1	0	0	0	0	0	0	0	0	0	0	0	1	0	0	0
Asteraceae	NA	[]	P270	17	0	0	0	0	0	8	0	0	0	0	0	0	1	0	0	2	1	0	0	4	0	0	0	0	0	1	0	0	0	0	0	0	0	0	0
Asteraceae	Crepis	['Crepis nana']	P431	15	0	0	0	0	0	0	0	0	0	0	0	0	0	0	0	0	0	0	0	0	0	0	0	0	0	0	0	0	0	15	0	0	0	0	0
Asteraceae	NA	[]	P227	14	0	1	1	0	0	2	0	0	1	0	0	0	0	0	1	0	0	2	0	0	0	0	1	2	0	0	0	1	0	0	1	0	0	1	0
Asteraceae	Trichanthodium	['Trichanthodium skirrophorum']	P310	14	0	1	0	0	0	0	0	1	0	0	0	0	2	0	3	1	0	1	2	1	0	0	0	0	0	0	0	0	0	1	0	0	1	0	0
Asteraceae	NA	['Lasthenia californica', 'Achillea pseudoaleppica']	P306	13	0	6	2	0	0	0	0	0	0	0	0	0	1	0	1	0	1	0	0	0	0	0	0	0	0	0	0	0	0	0	1	1	0	0	0
Asteraceae	NA	[]	P351	12	0	0	0	0	0	0	0	0	0	0	0	0	1	0	0	0	4	2	2	1	0	0	0	1	0	0	0	0	0	1	0	0	0	0	0
Asteraceae	NA	[]	P421	12	0	0	0	0	0	0	0	0	0	0	0	0	1	0	0	0	0	1	0	9	0	0	0	0	0	1	0	0	0	0	0	0	0	0	0
Asteraceae	Diplostephium	['Diplostephium crypteriophyllum']	P264	10	0	0	1	0	0	1	0	0	0	0	0	0	0	0	0	0	0	1	0	0	0	0	5	2	0	0	0	0	0	0	0	0	0	0	0
Asteraceae	NA	[]	P367	9	0	0	0	0	0	0	0	0	0	0	0	0	0	2	1	0	0	2	2	2	0	0	0	0	0	0	0	0	0	0	0	0	0	0	0
Asteraceae	Adenocaulon	['Adenocaulon bicolor']	P437	8	0	0	0	0	0	0	0	0	0	0	0	0	0	0	0	0	1	3	2	0	0	0	1	0	0	0	1	0	0	0	0	0	0	0	0
Asteraceae	Hypochaeris	['Hypochaeris maculata']	P411	8	0	0	0	0	0	0	0	0	0	0	0	0	2	0	0	0	0	0	0	5	0	0	0	1	0	0	0	0	0	0	0	0	0	0	0
Asteraceae	NA	[]	P320	8	0	0	0	0	0	0	0	0	0	0	0	0	1	2	0	0	0	0	4	0	0	0	0	0	0	0	0	0	0	0	0	0	0	1	0
Asteraceae	Schkuhria	['Schkuhria pinnata']	P391	8	0	0	0	0	0	1	0	0	0	1	3	0	0	0	0	0	0	0	1	0	0	0	0	0	0	1	0	0	0	0	0	1	0	0	0
Asteraceae	Anisopappus	['Anisopappus corymbosus']	P396	7	0	0	0	0	0	0	0	0	0	0	3	0	0	0	0	1	0	2	1	0	0	0	0	0	0	0	0	0	0	0	0	0	0	0	0
Asteraceae	Chaetanthera	['Chaetanthera pulvinata']	P405	7	0	0	0	1	0	0	0	0	0	0	0	0	0	0	1	0	0	2	2	1	0	0	0	0	0	0	0	0	0	0	0	0	0	0	0
Asteraceae	NA	[]	P392	7	0	1	0	0	0	0	0	0	0	0	0	0	2	0	1	1	0	0	2	0	0	0	0	0	0	0	0	0	0	0	0	0	0	0	0
Asteraceae	NA	[]	P287	6	0	1	0	0	0	0	0	0	0	0	0	0	0	0	0	0	0	0	0	0	0	1	3	0	0	0	0	0	0	0	0	0	0	0	1
Asteraceae	NA	[]	P330	6	0	0	0	0	0	0	0	0	0	0	0	0	2	0	0	0	0	1	1	1	0	0	0	0	0	0	1	0	0	0	0	0	0	0	0
Asteraceae	NA	[]	P382	6	0	0	1	0	0	0	0	1	0	0	0	0	0	0	0	0	0	0	0	0	0	0	0	0	0	0	0	0	0	0	0	0	0	4	0
Asteraceae	NA	[]	P399	6	0	0	0	2	0	1	0	0	0	0	0	0	0	0	0	1	0	1	0	0	0	0	0	0	0	0	0	0	0	0	0	1	0	0	0
Asteraceae	NA	[]	P420	6	0	0	0	0	0	0	0	0	0	0	0	0	1	0	0	1	0	1	1	0	0	0	1	0	0	0	1	0	0	0	0	0	0	0	0
Asteraceae	Libinhania	[]	P468	5	0	3	0	0	0	0	0	1	0	0	0	0	0	0	1	0	0	0	0	0	0	0	0	0	0	0	0	0	0	0	0	0	0	0	0
Asteraceae	NA	[]	P454	5	0	0	0	0	0	0	0	0	0	0	0	0	0	0	0	0	0	0	3	2	0	0	0	0	0	0	0	0	0	0	0	0	0	0	0
Asteraceae	NA	[]	P456	5	0	0	0	0	0	0	0	0	0	0	0	0	4	0	0	0	0	0	0	0	0	0	0	0	0	0	0	0	0	0	0	0	0	0	1
Asteraceae	NA	[]	P290	4	0	0	0	0	0	0	0	0	0	2	0	0	0	0	0	0	0	0	0	0	0	1	0	0	0	0	0	0	1	0	0	0	0	0	0
Asteraceae	NA	[]	P388	4	0	1	0	0	0	1	0	0	0	0	0	0	0	0	0	0	1	0	1	0	0	0	0	0	0	0	0	0	0	0	0	0	0	0	0
Asteraceae	Trichocline	['Trichocline caulescens']	P336	4	0	0	0	0	0	0	1	0	0	0	0	0	1	0	1	0	0	0	1	0	0	0	0	0	0	0	0	0	0	0	0	0	0	0	0
Asteraceae	Trigonospermum	['Trigonospermum melampodioides']	P446	4	0	0	0	0	0	0	0	0	0	2	0	0	0	1	0	0	0	0	0	0	1	0	0	0	0	0	0	0	0	0	0	0	0	0	0
Asteraceae	Vernonia	['Vernonia colorata']	P363	4	0	1	0	0	0	0	0	0	0	0	0	0	0	1	0	0	0	0	1	0	0	0	0	0	0	0	0	0	0	0	0	0	1	0	0
Asteraceae	Diplostephium	['Diplostephium barclayanum']	P339	3	0	0	0	0	0	0	0	0	0	0	0	0	0	0	0	0	0	0	1	0	0	0	1	1	0	0	0	0	0	0	0	0	0	0	0
Asteraceae	Gnaphalium	[]	P394	3	0	0	0	0	0	0	0	2	0	0	0	0	1	0	0	0	0	0	0	0	0	0	0	0	0	0	0	0	0	0	0	0	0	0	0
Asteraceae	Mecomischus	['Mecomischus halimifolius']	P387	3	0	0	0	0	0	0	0	0	1	0	0	0	0	0	0	0	0	0	0	0	0	0	2	0	0	0	0	0	0	0	0	0	0	0	0
Asteraceae	NA	[]	P369	3	0	0	0	0	0	0	0	0	0	0	0	1	0	0	0	2	0	0	0	0	0	0	0	0	0	0	0	0	0	0	0	0	0	0	0
Asteraceae	Sabazia	['Sabazia sarmentosa']	P361	3	0	0	0	0	0	0	0	0	0	0	1	0	0	0	0	0	0	0	0	0	0	0	0	0	0	0	0	0	0	2	0	0	0	0	0
Asteraceae	Arbelaezaster	['Arbelaezaster ellsworthii']	P519	2	0	0	2	0	0	0	0	0	0	0	0	0	0	0	0	0	0	0	0	0	0	0	0	0	0	0	0	0	0	0	0	0	0	0	0
Asteraceae	Artemisia	['Artemisia armeniaca']	P507	2	0	0	0	0	0	0	0	0	2	0	0	0	0	0	0	0	0	0	0	0	0	0	0	0	0	0	0	0	0	0	0	0	0	0	0
Asteraceae	Doronicum	['Doronicum corsicum']	P433	2	0	0	0	0	0	1	0	0	0	0	0	0	0	0	0	0	0	0	1	0	0	0	0	0	0	0	0	0	0	0	0	0	0	0	0
Asteraceae	Leucochrysum	['Leucochrysum stipitatum']	P491	2	0	1	0	0	0	0	0	1	0	0	0	0	0	0	0	0	0	0	0	0	0	0	0	0	0	0	0	0	0	0	0	0	0	0	0
Asteraceae	NA	['Lasthenia californica', 'Achillea pseudoaleppica']	P168	2	0	0	0	0	0	0	0	0	0	1	0	0	0	0	0	0	0	0	0	0	0	0	0	0	0	0	0	0	0	0	0	0	0	1	0
Asteraceae	NA	[]	P314	2	0	0	0	0	0	0	0	0	0	0	0	0	1	0	0	0	0	0	0	0	0	0	0	0	0	0	0	1	0	0	0	0	0	0	0
Asteraceae	Phaenocoma	['Phaenocoma prolifera']	P517	2	0	0	1	0	0	0	0	0	0	0	0	0	0	0	1	0	0	0	0	0	0	0	0	0	0	0	0	0	0	0	0	0	0	0	0
Asteraceae	Castroviejoa	['Castroviejoa montelinasana']	P494	1	0	0	1	0	0	0	0	0	0	0	0	0	0	0	0	0	0	0	0	0	0	0	0	0	0	0	0	0	0	0	0	0	0	0	0
Asteraceae	Chaetanthera	['Chaetanthera pulvinata']	P514	1	0	0	0	0	0	0	0	0	0	1	0	0	0	0	0	0	0	0	0	0	0	0	0	0	0	0	0	0	0	0	0	0	0	0	0
Asteraceae	Crepidiastrum	['Crepidiastrum ameristophyllum']	P480	1	0	0	0	0	0	0	0	0	0	0	0	0	0	0	1	0	0	0	0	0	0	0	0	0	0	0	0	0	0	0	0	0	0	0	0
Asteraceae	Diplostephium	['Diplostephium sp. CAJ2']	P390	1	0	0	0	0	1	0	0	0	0	0	0	0	0	0	0	0	0	0	0	0	0	0	0	0	0	0	0	0	0	0	0	0	0	0	0
Asteraceae	NA	['Lasthenia californica', 'Achillea pseudoaleppica']	P419	1	0	0	0	0	0	0	0	0	0	0	0	0	0	0	0	0	0	0	0	0	0	0	0	0	0	0	0	0	0	0	0	0	0	0	1
Asteraceae	NA	['Perralderia coronopifolia', 'Francoeuria undulata']	P455	1	0	0	0	0	0	0	0	0	0	0	0	0	1	0	0	0	0	0	0	0	0	0	0	0	0	0	0	0	0	0	0	0	0	0	0
Asteraceae	NA	[]	P429	1	0	0	0	0	0	0	0	0	0	0	0	0	0	0	0	0	0	0	0	0	0	0	0	1	0	0	0	0	0	0	0	0	0	0	0
Asteraceae	NA	[]	P449	1	0	0	0	0	0	0	0	0	0	0	0	0	0	0	0	0	1	0	0	0	0	0	0	0	0	0	0	0	0	0	0	0	0	0	0
Asteraceae	NA	[]	P498	1	0	0	0	0	0	0	0	0	0	1	0	0	0	0	0	0	0	0	0	0	0	0	0	0	0	0	0	0	0	0	0	0	0	0	0
Asteraceae	Tarlmounia	['Tarlmounia elliptica']	P490	1	0	0	0	0	0	0	0	0	0	0	0	0	1	0	0	0	0	0	0	0	0	0	0	0	0	0	0	0	0	0	0	0	0	0	0
Grossulariaceae	Ribes	[]	P20	14758	0	0	237	0	0	0	294	0	0	236	123	0	0	59	104	0	20	0	83	63	1	0	0	101	0	756	0	12	142	36	60	2407	290	3901	5833
Comandraceae	Comandra	['Comandra umbellata']	P14	11012	0	199	89	0	0	0	0	0	2	1	1	924	0	42	835	0	2302	16	2430	57	59	0	0	0	0	14	54	26	668	1494	252	1072	399	0	76
Brassicaceae	Alyssum	['Alyssum desertorum']	P26	7488	0	0	0	0	2957	0	7	0	0	0	0	31	0	0	0	0	0	0	0	0	0	0	0	0	0	10	0	0	0	0	0	0	0	4372	111
Brassicaceae	Physaria	['Physaria arctica']	P164	422	0	0	0	0	0	0	0	0	0	0	0	0	0	0	0	0	0	0	0	0	0	0	0	0	420	0	0	0	0	2	0	0	0	0	0
Brassicaceae	NA	[]	P127	331	0	0	0	0	0	0	0	1	0	0	0	0	0	10	61	46	90	0	14	0	0	0	0	0	0	1	0	0	0	5	0	3	10	20	70
Brassicaceae	NA	[]	P181	202	0	0	0	0	0	0	0	5	0	0	0	0	0	0	0	0	0	0	0	0	0	0	0	188	0	0	0	0	0	0	0	9	0	0	0
Brassicaceae	Erysimum	[]	P238	135	0	0	0	0	0	0	0	0	0	0	0	0	0	0	59	0	76	0	0	0	0	0	0	0	0	0	0	0	0	0	0	0	0	0	0
Brassicaceae	NA	[]	P67	90	0	5	0	19	0	0	19	0	0	0	0	0	0	0	0	0	0	0	47	0	0	0	0	0	0	0	0	0	0	0	0	0	0	0	0
Brassicaceae	NA	[]	P277	77	0	0	0	0	0	0	0	0	0	0	0	0	0	0	0	50	12	0	0	0	0	0	0	0	0	0	0	0	12	0	0	0	3	0	0
Brassicaceae	NA	[]	P256	59	0	0	0	0	0	0	0	0	0	0	0	0	0	4	0	20	19	0	1	0	0	0	0	0	0	0	0	0	3	0	0	0	12	0	0
Brassicaceae	Alyssum	['Alyssum alyssoides']	P218	50	0	0	0	0	0	0	0	0	0	0	0	0	0	5	45	0	0	0	0	0	0	0	0	0	0	0	0	0	0	0	0	0	0	0	0
Brassicaceae	NA	[]	P185	38	0	0	0	0	0	0	0	0	0	0	0	0	0	0	0	0	0	0	24	0	0	0	0	0	0	8	0	0	5	0	0	1	0	0	0
Brassicaceae	Camelina	[]	P132	32	0	0	0	0	0	0	0	0	0	0	0	0	0	0	0	0	0	0	0	0	0	0	0	0	0	3	0	0	0	4	0	0	0	0	25
Brassicaceae	Draba	[]	P191	30	0	0	0	0	0	0	0	0	0	0	0	0	0	0	0	0	0	0	0	0	0	0	0	0	0	16	0	0	0	0	0	1	13	0	0
Brassicaceae	NA	[]	P312	21	0	0	0	0	0	0	16	0	0	0	0	0	0	0	0	5	0	0	0	0	0	0	0	0	0	0	0	0	0	0	0	0	0	0	0
Brassicaceae	NA	[]	P229	10	0	0	0	0	0	0	0	0	0	0	0	0	0	0	0	0	0	0	0	10	0	0	0	0	0	0	0	0	0	0	0	0	0	0	0
Brassicaceae	Boechera	[]	P496	3	0	0	0	0	0	0	0	0	0	0	0	0	0	0	0	0	2	0	0	0	0	0	0	0	0	0	0	0	0	0	0	0	1	0	0
Brassicaceae	Morisia	['Morisia monanthos']	P322	3	0	0	0	0	0	0	0	0	0	0	0	0	0	0	0	0	0	0	3	0	0	0	0	0	0	0	0	0	0	0	0	0	0	0	0
Brassicaceae	Alyssum	['Alyssum dasycarpum']	P571	2	0	0	0	0	0	0	0	0	0	0	0	0	0	0	0	0	0	0	0	0	0	0	0	0	0	0	0	0	0	0	0	0	0	2	0
Brassicaceae	Arabis	['Arabis crucisetosa']	P506	2	0	0	0	0	0	0	0	0	0	0	0	0	0	0	0	0	0	0	0	0	0	0	0	0	0	0	0	0	0	2	0	0	0	0	0
Brassicaceae	Boechera	['Boechera holboellii']	P598	2	0	0	0	0	0	0	0	0	0	0	0	0	0	0	0	0	0	0	0	0	0	0	0	0	0	2	0	0	0	0	0	0	0	0	0
Brassicaceae	NA	[]	P300	2	0	0	0	0	0	0	0	0	0	0	0	0	0	0	0	0	0	0	0	0	0	0	0	0	0	2	0	0	0	0	0	0	0	0	0
Saxifragaceae	NA	[]	P21	7239	0	57	1171	0	3	0	2	0	0	281	0	57	0	3	0	1	17	0	41	0	0	502	0	1	0	1852	12	1	60	1	48	30	9	497	2593
Saxifragaceae	NA	[]	P71	972	0	2	113	0	0	0	0	0	0	55	0	9	0	0	0	0	3	0	4	0	0	62	0	0	0	304	0	0	12	0	6	3	0	66	333
Saxifragaceae	NA	[]	P108	390	0	1	56	0	0	0	0	0	0	2	0	1	0	5	0	0	0	0	1	0	0	14	0	0	0	143	4	0	0	0	8	2	2	31	120
Saxifragaceae	NA	[]	P162	89	0	0	4	0	0	0	0	0	0	2	0	0	0	19	0	0	0	0	0	0	0	3	0	0	0	17	0	1	1	0	0	0	1	8	33
Saxifragaceae	NA	[]	P313	17	0	0	1	0	0	0	0	0	0	0	0	1	0	1	0	0	0	0	0	0	0	0	0	0	0	6	0	0	0	0	0	0	0	1	7
Saxifragaceae	NA	[]	P96	8	0	0	0	0	0	0	0	8	0	0	0	0	0	0	0	0	0	0	0	0	0	0	0	0	0	0	0	0	0	0	0	0	0	0	0
Saxifragaceae	Micranthes	[]	P235	3	0	0	0	0	0	0	0	2	0	0	0	0	0	0	0	0	0	0	0	0	0	0	0	0	0	0	0	0	0	1	0	0	0	0	0
Sarcobataceae	Sarcobatus	['Sarcobatus vermiculatus']	P27	8255	0	0	3	0	0	1	0	1	0	0	1	0	0	2	0	2	3	0	0	0	0	0	0	3	0	3608	0	1525	0	1090	1	0	0	136	1879
Caprifoliaceae	Symphoricarpos	[]	P31	7628	0	73	0	0	0	0	15	75	0	4811	1587	232	0	9	154	4	7	46	0	78	0	244	0	0	0	0	81	1	27	23	49	112	0	0	0
Caprifoliaceae	Valeriana	[]	P200	58	0	0	0	0	0	0	0	0	0	0	0	0	0	0	0	0	0	0	0	0	0	0	0	0	0	0	0	0	0	58	0	0	0	0	0
Caprifoliaceae	Symphoricarpos	[]	P315	46	0	0	0	0	0	0	0	0	0	7	37	0	0	1	0	0	0	0	0	0	0	0	0	0	0	0	1	0	0	0	0	0	0	0	0
Caprifoliaceae	Lonicera	['Lonicera involucrata']	P292	7	0	0	0	0	0	0	0	0	0	0	0	0	0	7	0	0	0	0	0	0	0	0	0	0	0	0	0	0	0	0	0	0	0	0	0
Polemoniaceae	Phlox	[]	P46	2861	0	30	152	0	565	16	4	11	0	0	0	0	0	0	0	0	1	0	0	1	1	0	523	0	1197	47	0	2	0	0	0	0	0	30	281
Polemoniaceae	Phlox	[]	P64	1257	0	13	42	0	226	1	0	8	0	0	0	0	0	0	0	0	0	0	0	0	0	0	287	0	479	26	0	0	0	0	0	0	0	18	157
Polemoniaceae	Phlox	[]	P77	772	0	88	365	0	56	18	17	30	0	0	0	0	0	0	0	0	7	0	0	0	1	0	51	0	111	5	0	0	0	0	0	0	0	2	21
Polemoniaceae	NA	[]	P80	761	0	144	405	0	36	59	20	83	0	0	0	0	0	0	0	0	2	0	0	0	0	0	5	0	6	1	0	0	0	0	0	0	0	0	0
Polemoniaceae	Phlox	[]	P109	450	0	124	111	0	61	62	4	81	0	0	0	0	0	0	0	0	4	0	0	0	3	0	0	0	0	0	0	0	0	0	0	0	0	0	0
Polemoniaceae	Phlox	[]	P116	237	0	2	7	0	41	0	0	0	0	0	0	0	0	0	0	0	0	0	0	0	0	0	65	0	89	1	0	0	0	0	0	0	0	3	29
Polemoniaceae	NA	[]	P257	82	0	0	0	0	0	0	0	0	0	0	0	0	0	0	0	0	0	0	0	0	0	0	0	82	0	0	0	0	0	0	0	0	0	0	0
Polemoniaceae	Collomia	[]	P194	63	0	0	0	0	0	0	0	0	0	0	0	0	0	6	0	5	0	0	0	34	0	0	0	0	0	0	0	0	5	10	0	0	3	0	0
Polemoniaceae	Phlox	['Phlox hoodii']	P244	29	0	5	1	0	15	3	0	1	0	0	0	0	0	0	0	0	0	0	0	0	4	0	0	0	0	0	0	0	0	0	0	0	0	0	0
Polemoniaceae	Phlox	['Phlox alyssifolia']	P305	14	0	1	8	0	1	0	0	1	0	0	0	0	0	0	0	0	0	0	0	0	0	0	0	0	2	0	0	0	0	0	0	0	0	0	1
Polemoniaceae	Phlox	['Phlox alaskensis']	P408	4	0	1	1	0	1	0	0	0	0	0	0	0	0	0	0	0	0	0	0	0	1	0	0	0	0	0	0	0	0	0	0	0	0	0	0
Polemoniaceae	Microsteris	['Microsteris gracilis']	P397	2	0	0	0	0	0	0	0	2	0	0	0	0	0	0	0	0	0	0	0	0	0	0	0	0	0	0	0	0	0	0	0	0	0	0	0
Ulmaceae	NA	[]	P73	4625	0	0	0	0	0	31	0	0	4594	0	0	0	0	0	0	0	0	0	0	0	0	0	0	0	0	0	0	0	0	0	0	0	0	0	0
Amaryllidaceae	Allium	[]	P135	1156	0	0	0	0	0	0	0	0	0	0	0	0	0	0	0	0	0	0	0	0	0	0	0	0	0	1059	0	0	0	2	0	0	0	0	95
Amaryllidaceae	Allium	[]	P179	76	0	0	0	0	0	0	0	9	0	0	0	0	0	0	0	0	0	0	0	0	0	0	0	0	0	0	0	23	0	8	13	0	5	18	0
Amaryllidaceae	Allium	[]	P246	5	0	0	0	0	0	0	0	0	0	0	0	0	0	0	0	0	0	0	0	0	0	0	0	0	0	0	0	0	0	0	0	5	0	0	0
Amaryllidaceae	Allium	[]	P608	1	0	0	0	0	0	0	0	1	0	0	0	0	0	0	0	0	0	0	0	0	0	0	0	0	0	0	0	0	0	0	0	0	0	0	0
Anacardiaceae	NA	[]	P49	1973	0	0	0	0	0	0	0	0	0	0	0	0	0	0	0	0	0	0	0	0	0	0	0	0	0	299	0	6	0	334	0	0	0	67	1267
Apiaceae	NA	[]	P89	324	0	0	0	0	0	0	0	0	0	0	50	0	0	0	0	0	0	39	0	0	0	0	0	0	0	13	0	0	0	0	0	29	0	0	193
Apiaceae	NA	[]	P283	109	0	0	0	0	107	0	0	0	0	0	0	0	0	0	0	0	0	0	0	0	0	0	0	0	0	0	0	0	0	0	0	1	0	0	1
Apiaceae	Osmorhiza	[]	P356	19	0	0	0	0	0	0	0	0	0	0	0	0	0	0	0	0	0	0	0	0	0	0	0	0	0	0	0	15	0	4	0	0	0	0	0
Apiaceae	Musineon	['Musineon vaginatum']	P553	1	0	0	0	0	0	0	0	0	0	0	0	0	0	0	0	0	0	0	0	0	0	0	0	0	0	1	0	0	0	0	0	0	0	0	0
Apocynaceae	Apocynum	[]	P144	739	0	0	0	61	0	0	0	0	0	0	0	0	0	0	59	32	0	0	0	0	0	142	0	0	0	0	28	0	0	0	348	54	15	0	0
Asparagaceae	Maianthemum	['Maianthemum stellatum']	P154	67	0	0	0	0	0	0	0	0	0	0	0	0	0	0	0	7	8	26	0	0	0	0	0	0	0	10	0	7	0	0	0	0	0	0	9
Asparagaceae	Maianthemum	['Maianthemum racemosum']	P362	39	0	0	0	0	0	0	0	0	0	0	0	0	0	0	0	0	0	0	0	0	0	0	0	0	0	0	0	29	0	10	0	0	0	0	0
Berberidaceae	Berberis	['Berberis aristata']	P48	933	1	49	0	0	0	0	0	0	0	788	0	0	0	0	0	0	0	0	0	0	87	0	0	0	0	0	0	0	0	0	0	8	0	0	0
Berberidaceae	Berberis	['Berberis fortunei']	P137	72	0	4	0	0	0	0	0	0	0	59	0	0	0	0	0	0	0	0	0	0	9	0	0	0	0	0	0	0	0	0	0	0	0	0	0
Berberidaceae	Berberis	[]	P171	18	0	1	0	0	0	0	0	0	0	17	0	0	0	0	0	0	0	0	0	0	0	0	0	0	0	0	0	0	0	0	0	0	0	0	0
Betulaceae	Alnus	[]	P106	93	0	0	0	0	0	0	47	0	0	0	0	0	0	12	0	0	0	0	0	0	34	0	0	0	0	0	0	0	0	0	0	0	0	0	0
Betulaceae	NA	[]	P350	7	0	0	0	0	0	0	0	0	0	0	0	0	0	0	0	0	0	0	0	0	0	0	0	0	0	0	0	7	0	0	0	0	0	0	0
Boraginaceae	NA	[]	P55	429	0	0	0	0	0	0	0	0	0	70	0	0	0	0	0	0	0	0	0	0	46	0	0	0	0	0	5	1	0	47	0	260	0	0	0
Boraginaceae	NA	[]	P99	151	0	0	0	48	103	0	0	0	0	0	0	0	0	0	0	0	0	0	0	0	0	0	0	0	0	0	0	0	0	0	0	0	0	0	0
Boraginaceae	NA	[]	P111	53	0	0	0	0	0	0	0	51	0	1	0	0	0	0	0	0	0	0	0	0	1	0	0	0	0	0	0	0	0	0	0	0	0	0	0
Boraginaceae	Lappula	[]	P92	5	0	0	0	0	0	0	0	0	0	0	0	0	0	4	0	0	0	0	0	0	0	0	0	0	0	0	1	0	0	0	0	0	0	0	0
Boraginaceae	Megacaryon	['Megacaryon orientale']	P451	2	0	0	0	0	0	0	0	0	0	0	0	0	0	0	0	0	0	0	0	0	0	0	0	0	0	0	0	0	0	1	0	1	0	0	0
Brachytheciaceae	NA	['Pseudokindbergia dumosa']	P572	2	0	0	0	0	0	0	0	0	0	0	0	0	0	0	0	0	0	0	0	0	0	0	0	0	0	0	0	0	0	0	0	0	0	0	2
Bryaceae	NA	[]	P201	258	0	0	0	0	0	28	0	0	0	0	0	0	230	0	0	0	0	0	0	0	0	0	0	0	0	0	0	0	0	0	0	0	0	0	0
Bryaceae	Gemmabryum	[]	P120	230	0	76	0	0	0	0	0	0	113	0	0	0	1	0	0	0	3	0	0	0	0	0	0	0	0	0	0	0	0	0	0	0	0	37	0
Campanulaceae	NA	[]	P98	875	0	0	0	0	0	0	0	0	0	0	33	36	0	38	0	10	289	22	25	0	386	0	0	0	0	0	0	0	4	0	3	3	26	0	0
Campanulaceae	Lobelia	['Lobelia galpinii']	P342	10	0	0	0	0	0	0	0	0	0	1	0	0	0	1	0	0	0	0	0	0	0	0	0	0	0	0	1	4	2	0	0	1	0	0	0
Campanulaceae	NA	[]	P486	2	0	0	0	0	0	0	0	0	0	0	0	0	0	0	0	0	2	0	0	0	0	0	0	0	0	0	0	0	0	0	0	0	0	0	0
Campanulaceae	NA	[]	P585	1	0	0	0	0	0	0	0	0	0	0	1	0	0	0	0	0	0	0	0	0	0	0	0	0	0	0	0	0	0	0	0	0	0	0	0
Cardiopteridaceae	Citronella	['Citronella moorei']	P379	2	0	0	0	0	0	0	0	0	0	0	0	0	1	0	0	0	0	0	0	0	0	0	0	1	0	0	0	0	0	0	0	0	0	0	0
Chenopodiaceae	NA	[]	P78	2371	0	0	0	0	0	0	0	0	0	0	0	0	0	0	0	0	0	0	0	0	0	0	0	0	0	2021	0	0	0	0	0	0	0	41	309
Chenopodiaceae	Atriplex	[]	P34	748	0	0	0	0	303	0	0	0	0	0	0	0	0	0	0	0	0	0	1	0	0	0	444	0	0	0	0	0	0	0	0	0	0	0	0
Chenopodiaceae	NA	[]	P199	175	0	0	0	0	0	0	0	0	0	0	0	0	0	0	0	0	0	0	0	0	0	0	0	0	0	0	0	99	0	2	66	0	8	0	0
Chenopodiaceae	NA	[]	P143	17	0	0	0	0	0	0	0	0	0	0	0	0	0	0	0	0	0	0	0	0	0	0	0	0	0	0	0	0	0	0	0	0	0	0	17
Colchicaceae	Prosartes	['Prosartes trachycarpa']	P318	82	0	0	0	0	0	0	0	0	0	0	0	0	0	0	0	0	0	0	0	0	0	0	0	0	0	0	0	40	0	42	0	0	0	0	0
Convolvulaceae	NA	[]	P299	100	0	0	0	0	0	0	0	0	1	0	0	0	0	0	0	0	0	0	0	0	0	0	96	0	0	0	0	0	0	0	3	0	0	0	0
Convolvulaceae	NA	[]	P170	2	0	0	0	0	0	0	0	0	0	0	0	0	0	0	0	0	0	0	0	0	0	0	2	0	0	0	0	0	0	0	0	0	0	0	0
Cornaceae	Cornus	[]	P84	380	0	0	0	0	0	0	0	0	0	0	0	0	0	0	0	0	0	0	0	380	0	0	0	0	0	0	0	0	0	0	0	0	0	0	0
Cucurbitaceae	NA	[]	P288	37	0	0	0	7	0	0	0	0	0	0	30	0	0	0	0	0	0	0	0	0	0	0	0	0	0	0	0	0	0	0	0	0	0	0	0
Cucurbitaceae	NA	[]	P333	15	0	0	0	5	0	0	0	0	0	0	10	0	0	0	0	0	0	0	0	0	0	0	0	0	0	0	0	0	0	0	0	0	0	0	0
Cucurbitaceae	NA	[]	P417	6	0	0	0	0	0	0	0	0	0	0	6	0	0	0	0	0	0	0	0	0	0	0	0	0	0	0	0	0	0	0	0	0	0	0	0
Cucurbitaceae	NA	[]	P129	1	0	0	0	0	0	0	0	0	0	0	0	0	0	0	0	0	0	0	0	0	0	0	0	0	0	0	0	0	0	0	1	0	0	0	0
Cupressaceae	Platycladus	['Platycladus orientalis']	P63	19	0	0	0	0	0	0	0	17	0	0	0	0	0	0	0	0	0	0	0	0	0	1	0	0	0	0	1	0	0	0	0	0	0	0	0
Cupressaceae	NA	[]	P214	5	0	0	0	0	0	0	0	0	0	0	0	0	0	0	0	0	0	0	0	0	0	0	0	0	5	0	0	0	0	0	0	0	0	0	0
Cupressaceae	Juniperus	['Juniperus formosana']	P166	4	0	0	0	0	0	0	0	0	0	0	0	0	0	0	0	0	0	0	0	0	0	0	1	0	3	0	0	0	0	0	0	0	0	0	0
Cystopteridaceae	Cystopteris	[]	P360	39	0	0	0	0	0	0	0	0	0	0	0	0	0	0	0	0	0	0	0	0	0	0	0	0	0	0	0	0	0	0	0	0	0	0	39
Elaeagnaceae	NA	[]	P87	336	0	0	0	0	0	0	26	0	0	0	73	0	0	0	0	0	0	0	1	0	0	0	0	0	0	0	0	151	0	85	0	0	0	0	0
Ephedraceae	Ephedra	[]	P599	2	0	0	0	0	0	0	0	0	0	0	0	0	0	0	0	0	0	0	0	0	0	0	0	0	0	0	2	0	0	0	0	0	0	0	0
Equisetaceae	Equisetum	[]	P234	143	0	0	0	7	0	0	5	0	0	0	0	69	0	0	30	22	5	5	0	0	0	0	0	0	0	0	0	0	0	0	0	0	0	0	0
Equisetaceae	Equisetum	[]	P205	30	0	0	0	0	0	0	0	0	0	0	0	23	1	0	5	0	0	1	0	0	0	0	0	0	0	0	0	0	0	0	0	0	0	0	0
Ericaceae	Arctostaphylos	['Arctostaphylos uva-ursi']	P60	2	0	0	0	0	0	0	0	0	0	0	0	0	0	2	0	0	0	0	0	0	0	0	0	0	0	0	0	0	0	0	0	0	0	0	0
Ericaceae	NA	[]	P65	1	0	0	0	0	0	0	0	0	0	0	0	0	0	0	0	0	0	0	1	0	0	0	0	0	0	0	0	0	0	0	0	0	0	0	0
Ericaceae	NA	[]	P161	1	0	0	0	0	0	0	0	0	0	0	0	0	0	0	0	0	0	1	0	0	0	0	0	0	0	0	0	0	0	0	0	0	0	0	0
Ericaceae	Vaccinium	['Vaccinium ovalifolium']	P47	1	0	0	0	0	0	0	0	0	0	1	0	0	0	0	0	0	0	0	0	0	0	0	0	0	0	0	0	0	0	0	0	0	0	0	0
Fagaceae	NA	[]	P126	106	0	0	0	0	0	0	0	0	0	0	0	0	0	0	0	0	0	0	0	0	0	0	0	106	0	0	0	0	0	0	0	0	0	0	0
Funariaceae	Funaria	[]	P119	347	0	0	64	0	0	47	0	8	221	0	0	0	0	0	0	0	0	0	0	0	0	0	0	0	0	0	0	0	0	0	1	6	0	0	0
Gentianaceae	Gentiana	[]	P497	8	0	0	0	0	0	0	0	0	0	0	0	0	0	0	0	0	8	0	0	0	0	0	0	0	0	0	0	0	0	0	0	0	0	0	0
Gentianaceae	Frasera	['Frasera speciosa']	P240	2	0	0	0	0	0	0	0	0	0	0	0	0	0	2	0	0	0	0	0	0	0	0	0	0	0	0	0	0	0	0	0	0	0	0	0
Grimmiaceae	NA	[]	P443	5	0	0	0	0	0	0	0	0	0	0	0	0	0	0	0	0	0	0	0	0	0	0	0	0	0	0	0	0	0	0	0	0	0	0	5
Iridaceae	Sisyrinchium	[]	P542	5	0	0	0	0	0	0	0	0	0	0	0	0	0	0	0	5	0	0	0	0	0	0	0	0	0	0	0	0	0	0	0	0	0	0	0
Juglandaceae	NA	[]	P204	126	0	126	0	0	0	0	0	0	0	0	0	0	0	0	0	0	0	0	0	0	0	0	0	0	0	0	0	0	0	0	0	0	0	0	0
Juncaceae	Luzula	[]	P326	45	0	0	0	0	0	0	0	0	0	0	0	0	45	0	0	0	0	0	0	0	0	0	0	0	0	0	0	0	0	0	0	0	0	0	0
Juncaceae	Juncus	['Juncus prominens']	P269	41	0	0	0	35	0	0	0	0	0	0	0	0	0	0	0	1	5	0	0	0	0	0	0	0	0	0	0	0	0	0	0	0	0	0	0
Juncaceae	Juncus	[]	P197	34	0	0	0	9	0	0	0	0	0	0	0	0	0	0	0	2	0	0	0	0	0	0	0	0	0	0	0	10	0	13	0	0	0	0	0
Lamiaceae	NA	[]	P427	16	0	0	0	16	0	0	0	0	0	0	0	0	0	0	0	0	0	0	0	0	0	0	0	0	0	0	0	0	0	0	0	0	0	0	0
Lauraceae	Persea	[]	P248	50	0	0	0	0	0	0	35	0	0	0	0	0	0	0	0	0	15	0	0	0	0	0	0	0	0	0	0	0	0	0	0	0	0	0	0
Lauraceae	NA	[]	P607	2	0	0	0	0	0	0	2	0	0	0	0	0	0	0	0	0	0	0	0	0	0	0	0	0	0	0	0	0	0	0	0	0	0	0	0
Linaceae	Linum	[]	P521	3	0	0	0	0	0	0	0	0	0	0	0	0	0	0	0	0	0	0	0	0	0	0	0	0	0	0	0	0	0	0	0	3	0	0	0
Loasaceae	Mentzelia	[]	P473	8	0	0	0	0	0	0	0	0	0	0	0	0	0	0	0	0	0	0	0	0	0	0	0	0	0	0	0	2	0	6	0	0	0	0	0
Malvaceae	NA	[]	P29	362	0	0	0	0	0	0	0	0	0	0	0	0	0	1	0	0	0	0	0	0	0	0	0	0	3	5	0	0	0	0	0	0	0	353	0
Orchidaceae	Spiranthes	[]	P499	7	0	0	0	0	0	0	0	0	0	0	0	0	0	0	0	0	0	7	0	0	0	0	0	0	0	0	0	0	0	0	0	0	0	0	0
Orchidaceae	Spiranthes	['Spiranthes stellata']	P612	2	0	0	0	0	0	0	0	0	0	0	0	0	0	0	0	0	0	2	0	0	0	0	0	0	0	0	0	0	0	0	0	0	0	0	0
Orobanchaceae	Orthocarpus	[]	P242	162	0	0	0	0	0	0	0	0	0	0	0	0	0	0	12	9	126	15	0	0	0	0	0	0	0	0	0	0	0	0	0	0	0	0	0
Orobanchaceae	Orthocarpus	[]	P337	40	0	0	0	0	0	0	0	0	0	0	0	0	0	0	3	2	31	4	0	0	0	0	0	0	0	0	0	0	0	0	0	0	0	0	0
Orobanchaceae	Pedicularis	['Pedicularis ascendens']	P438	17	0	0	0	0	0	0	0	0	0	0	0	0	17	0	0	0	0	0	0	0	0	0	0	0	0	0	0	0	0	0	0	0	0	0	0
Orobanchaceae	Aphyllon	['Aphyllon fasciculatum']	P525	5	0	0	0	0	0	0	0	0	0	0	0	0	0	0	0	0	0	0	0	0	0	0	0	0	0	0	0	0	0	0	0	0	0	0	5
Orobanchaceae	Orthocarpus	['Orthocarpus tenuifolius']	P538	3	0	0	0	0	0	0	0	0	0	0	0	0	0	0	0	0	2	1	0	0	0	0	0	0	0	0	0	0	0	0	0	0	0	0	0
Orobanchaceae	Aphyllon	['Aphyllon fasciculatum']	P559	2	0	0	0	0	0	0	0	0	0	0	0	0	0	0	0	0	0	0	0	0	0	0	0	0	0	0	0	0	0	0	0	0	0	0	2
Orobanchaceae	Castilleja	[]	P502	2	0	0	0	0	0	0	0	0	0	0	0	0	0	0	0	0	0	0	0	0	0	0	0	0	0	0	0	0	0	0	0	0	0	2	0
Orobanchaceae	Pedicularis	['Pedicularis legendrei', 'Pedicularis capitata', 'Pedicularis grandiflora', 'Pedicularis angustilabris', 'Pedicularis sceptrum-carolinum']	P528	2	0	0	0	0	0	0	0	0	0	0	0	0	2	0	0	0	0	0	0	0	0	0	0	0	0	0	0	0	0	0	0	0	0	0	0
Paracryphiaceae	Paracryphia	['Paracryphia alticola']	P345	6	0	0	0	0	0	0	0	0	0	0	0	0	0	0	0	0	0	0	0	6	0	0	0	0	0	0	0	0	0	0	0	0	0	0	0
Paracryphiaceae	Quintinia	[]	P522	2	0	0	0	0	0	0	0	0	0	0	0	0	0	0	0	0	0	0	0	2	0	0	0	0	0	0	0	0	0	0	0	0	0	0	0
Plantaginaceae	Penstemon	[]	P97	661	0	33	0	0	0	376	0	113	0	0	0	0	76	18	0	3	20	0	1	0	0	0	0	0	0	0	0	0	6	0	3	12	0	0	0
Plantaginaceae	Veronica	[]	P103	199	0	0	0	0	0	0	42	0	0	0	0	0	0	2	0	0	0	0	0	0	0	0	0	0	0	1	0	0	0	0	0	0	3	121	30
Plantaginaceae	Veronica	[]	P308	32	0	0	0	0	0	0	0	0	0	0	0	0	32	0	0	0	0	0	0	0	0	0	0	0	0	0	0	0	0	0	0	0	0	0	0
Plantaginaceae	Nuttallanthus	['Nuttallanthus canadensis']	P460	2	0	0	0	0	0	0	0	0	0	0	0	0	0	0	0	0	0	0	0	0	0	0	0	0	0	0	0	0	0	2	0	0	0	0	0
Plantaginaceae	Penstemon	['Penstemon rydbergii']	P439	2	0	0	0	0	0	2	0	0	0	0	0	0	0	0	0	0	0	0	0	0	0	0	0	0	0	0	0	0	0	0	0	0	0	0	0
Plantaginaceae	Penstemon	['Penstemon cyananthus']	P606	1	0	0	0	0	0	1	0	0	0	0	0	0	0	0	0	0	0	0	0	0	0	0	0	0	0	0	0	0	0	0	0	0	0	0	0
Plumbaginaceae	Aegialitis	['Aegialitis annulata']	P462	6	0	0	0	0	0	0	0	0	0	0	0	1	0	0	0	0	2	0	0	0	0	0	0	0	0	0	1	0	0	0	1	0	1	0	0
Polytrichaceae	NA	[]	P266	61	0	0	1	0	0	5	0	1	40	0	0	0	14	0	0	0	0	0	0	0	0	0	0	0	0	0	0	0	0	0	0	0	0	0	0
Polytrichaceae	NA	[]	P447	15	0	0	0	0	0	0	0	0	0	0	0	0	15	0	0	0	0	0	0	0	0	0	0	0	0	0	0	0	0	0	0	0	0	0	0
Primulaceae	Primula	['Primula conjugens']	P414	2	0	0	0	0	0	0	0	1	0	0	0	0	0	0	0	0	0	0	0	0	0	0	0	0	0	0	0	0	0	1	0	0	0	0	0
Ranunculaceae	Thalictrum	[]	P124	267	0	0	0	0	0	0	0	0	0	0	0	0	0	0	0	5	0	0	0	21	0	0	0	0	0	0	0	237	0	4	0	0	0	0	0
Ranunculaceae	Delphinium	[]	P148	13	0	0	0	0	0	0	0	0	0	0	0	0	0	1	0	0	0	0	0	0	0	0	0	0	0	0	0	2	0	0	0	2	0	0	8
Ranunculaceae	Clematis	[]	P316	4	0	0	0	0	0	0	0	0	0	0	0	0	0	0	0	4	0	0	0	0	0	0	0	0	0	0	0	0	0	0	0	0	0	0	0
Ranunculaceae	Clematis	['Clematis loureiroana']	P381	3	0	0	0	0	0	0	0	0	0	0	0	0	0	0	0	3	0	0	0	0	0	0	0	0	0	0	0	0	0	0	0	0	0	0	0
Ranunculaceae	NA	['Clematis macropetala', 'Clematis sibirica', 'Anemone ranunculoides', 'Anemone parviflora', 'Clematis ganpiniana', 'Clematis heracleifolia', 'Clematis loureiroana', 'Clematis intricata']	P467	3	0	0	0	0	0	0	0	0	0	0	0	0	0	0	0	0	0	0	0	0	0	0	0	0	0	0	0	0	0	0	0	0	0	3	0
Ranunculaceae	Ranunculus	[]	P211	3	0	0	0	0	0	0	0	0	0	0	0	0	0	3	0	0	0	0	0	0	0	0	0	0	0	0	0	0	0	0	0	0	0	0	0
Ranunculaceae	Ceratocephala	['Ceratocephala orthoceras']	P196	2	0	0	0	0	0	0	0	0	0	0	0	0	0	0	0	0	0	0	0	0	0	0	0	0	0	0	0	2	0	0	0	0	0	0	0
Ranunculaceae	Anemone	[]	P145	1	0	0	0	0	0	0	0	0	0	0	0	0	0	0	0	0	0	0	0	0	0	0	0	0	0	0	0	1	0	0	0	0	0	0	0
Ranunculaceae	Clematis	[]	P383	1	0	0	0	0	0	0	0	0	0	0	0	0	0	0	0	1	0	0	0	0	0	0	0	0	0	0	0	0	0	0	0	0	0	0	0
Rubiaceae	NA	[]	P128	219	0	0	0	0	0	0	0	0	0	0	0	0	0	6	0	30	13	49	84	0	1	0	0	0	0	0	0	30	0	5	1	0	0	0	0
Rubiaceae	Galium	[]	P125	98	0	0	0	0	0	0	0	0	0	0	0	0	0	28	0	9	0	1	38	0	0	0	0	0	0	0	0	4	9	0	0	9	0	0	0
Rubiaceae	Galium	['Galium trifidum']	P492	3	0	0	0	0	0	0	0	0	0	0	0	0	0	0	0	1	2	0	0	0	0	0	0	0	0	0	0	0	0	0	0	0	0	0	0
Sapindaceae	Acer	[]	P56	6	0	0	0	0	0	0	0	0	0	0	0	0	0	0	0	1	0	0	0	0	0	0	0	0	0	0	0	2	2	0	1	0	0	0	0
Scrophulariaceae	Zaluzianskya	['Zaluzianskya microsiphon']	P524	2	0	0	0	0	0	0	0	0	0	0	0	0	0	0	0	0	0	0	0	0	0	0	0	0	0	0	0	0	0	2	0	0	0	0	0
Solanaceae	NA	[]	P100	2429	0	0	0	0	0	0	0	0	2369	0	36	0	0	0	0	0	0	0	0	24	0	0	0	0	0	0	0	0	0	0	0	0	0	0	0
Solanaceae	Capsicum	[]	P173	29	0	0	0	0	0	0	0	0	0	0	29	0	0	0	0	0	0	0	0	0	0	0	0	0	0	0	0	0	0	0	0	0	0	0	0
Solanaceae	NA	[]	P445	16	0	0	0	0	0	0	0	0	13	0	0	0	0	0	0	0	0	0	0	3	0	0	0	0	0	0	0	0	0	0	0	0	0	0	0
Typhaceae	Typha	[]	P131	1332	0	0	0	92	0	0	1240	0	0	0	0	0	0	0	0	0	0	0	0	0	0	0	0	0	0	0	0	0	0	0	0	0	0	0	0
Violaceae	Viola	['Viola collina']	P355	12	0	0	0	0	0	0	0	0	0	0	0	0	1	1	0	0	1	0	0	0	0	0	0	0	0	0	0	0	0	9	0	0	0	0	0
Violaceae	Viola	['Viola collina']	P293	2	0	0	0	0	0	0	0	0	0	0	0	0	0	0	0	0	1	0	0	0	0	0	0	0	0	0	0	0	0	1	0	0	0	0	0
Violaceae	Viola	['Viola collina']	P568	1	0	0	0	0	0	0	0	0	0	0	0	0	0	0	0	0	0	1	0	0	0	0	0	0	0	0	0	0	0	0	0	0	0	0	0

## Sheet: Rarefied relative abundance
					Bison	Bison	Bison	Bison	Bison	Bison	Bison	Bison	Bison	Bison	Bison	Bison	Bison	Bison	Bison	Bison	Bison	Bison	Bison	Bison	Bison	Bighorn Sheep	Bighorn Sheep	Bighorn Sheep	Bighorn Sheep	Bighorn Sheep	Bighorn Sheep	Bighorn Sheep	Bighorn Sheep	Bighorn Sheep	Bighorn Sheep	Bighorn Sheep	Bighorn Sheep	Bighorn Sheep	Bighorn Sheep
					Winter	Winter	Winter	Winter	Winter	Winter	Winter	Winter	Winter	Winter	Winter	Summer	Summer	Summer	Summer	Summer	Summer	Summer	Summer	Summer	Summer	Winter	Winter	Winter	Winter	Summer	Summer	Summer	Summer	Summer	Summer	Summer	Summer	Summer	Summer
Family	Genus	Species	PlantID	Cumulative relative abundance across samples	YNP008	YNP015	YNP016	YNP017	YNP098	YNP099	YNP100	YNP101	YNP130	YNP146	YNP193	YNP009	YNP013	YNP014	YNP059	YNP106	YNP108	YNP132	YNP134	YNP151	YNP153	YNP012	YNP039	YNP061	YNP191	YNP041	YNP042	YNP044	YNP045	YNP067	YNP068	YNP069	YNP070	YNP071	YNP072
NA	NA	NA	P1	4.63252	0	0.0256978	0.00347046	3.72537e-05	0	0.000825682	0.0973625	0.0247469	4.10004e-05	0.0204565	0.229337	0.158906	0.0467864	0.0376866	0.411828	0.0922523	0.0849261	0.0663238	0.112921	0.230596	0.0115619	0	3.30338e-05	2.93694e-05	0.000172569	0.0132681	0.437508	0.53461	0.536727	0.335961	0.617271	0.183183	0.293201	0.00297971	0.0218158
Polygonaceae	NA	NA	P2	2.41183	8.09389e-05	0.379294	0.0208762	0	0.00248318	0.138285	0.00153296	0.0553549	0.000123001	0	0.08142	0.125041	0.0706522	0.131377	0.0351845	0.0187243	0.131596	0.035226	0.130645	0.0161335	0.0390548	0.0433515	0.0104717	0.0113366	0.0108718	0.193032	0.0314082	0.00169687	0.199399	0.00340235	0.0165715	0.17467	0.140556	0.0550537	0.106928
Cyperaceae	Carex	NA	P3	2.10833	0.519951	0.0440486	0.000694092	0.680252	3.14327e-05	0.121342	0.012303	0.000207211	0.0797048	0.234624	0	0.011325	0.00552339	0.149905	0.00142815	0.0018788	0.00763313	0.0120804	6.67579e-05	0.00106743	0.224259	0	0	0	0	0	0	0	0	0	0	0	0	0	0
Geraniaceae	Geranium	NA	P5	1.91559	5.39593e-05	0.00322061	0.00170853	0	6.28654e-05	0	0	0	0.00139401	0.00422654	0.0187006	0.0173303	0	0.0202096	0.0951021	0.0207623	0.0149958	0.096271	0.0306419	0.10903	0.00452886	3.3502e-05	0	0	3.45137e-05	0	0.209172	0.216751	0.125733	0.260197	0.200074	0.226835	0.238524	0	0
Poaceae	NA	NA	P4	1.7726	0.0130581	0.0292203	0.0679676	0.0578177	0.0584648	0.0276769	0.0728352	0.0204547	0.00615006	0.0547422	0.216209	0.0715696	0.0501831	0.157683	0.0146386	0.0127058	0.0924991	0.125575	0.0705631	0.0329074	0.177931	0.0017086	0.0818578	0.050163	0.175951	0.00458698	0.000475881	0.00461036	0.00176741	0.00327787	0.00184128	0.00309588	0.000939997	0.00269593	0.00877797
Cyperaceae	Carex	NA	P6	1.65516	0.00137596	0.0953771	0.546865	0.0020862	0.127271	0.00297246	0.027043	0.00106566	0	0.0504142	0.00176825	0.0157398	0.0262878	0.00459446	9.73741e-05	0.000413973	0.00189326	0.00886573	0.00530725	0.00631309	0.0162773	0.0017421	0.499571	0.0812652	0.129461	0	0	0	0	0	3.68256e-05	0	2.6111e-05	0	0.0010327
Salicaceae	NA	NA	P7	1.61775	0.384999	0.00412641	0	0.000484298	0	0.0110641	0.531426	0	0	0.26847	0	0.0491115	0.00121101	0.00804781	0.0836444	0.00420342	0.00405698	0.00277477	0.159084	0.0237275	0.0809601	0	0	2.93694e-05	0	0	0	0	0	0	0	0	0	0.000331079	0
Pinaceae	NA	NA	P8	1.52363	2.69796e-05	0	0.019488	0.00283128	0.00207456	0	0	0.00222012	0.0251333	0.0135926	0.0995044	0	0	0	0.000227206	0	0	0.000101516	0	3.0498e-05	0	0.613957	0.0281118	0.661693	0.00386553	3.79089e-05	4.3262e-05	3.20164e-05	3.53482e-05	0	0.000110477	0	0.0397932	9.4594e-05	0.0106282
Rosaceae	Potentilla	NA	P9	1.0478	0	0.0144928	0	0	0	0.000462382	0	0.000473625	0	3.38123e-05	2.67917e-05	0.0630416	0.0503603	0.00744722	0.192087	0.270038	0.0955343	0.0428059	0.0564438	0.0147001	0.00913765	0	0	0	0.000138055	0.000189545	0.020809	0.0270539	0.00420643	0.0955147	0.000920641	0.0668091	0.0145961	0	0.000473322
Poaceae	NA	NA	P10	0.895216	2.69796e-05	0.0110373	0.0104114	0.0103938	0.498963	0.000891737	0	0.0019241	0.0174252	0.0182249	0.0090288	0.0316442	0.0106923	0.0255248	0.00438184	0.00356654	0.0536723	0.00751218	0.00540739	0.00295831	0.00333005	0.0202687	0.0138742	0.0158301	0.0350314	0.0271428	0	0.009765	0.00229763	0.00535248	0.00353526	0.00461286	0.00227166	0.0137161	0.0145009
Caryophyllaceae	NA	NA	P11	0.673281	2.69796e-05	0.0658548	0.0209029	0	0	0.0561133	0	0.137766	0	3.38123e-05	0	0.000246792	0.0340855	0.0951323	0.00658898	0.00140114	0.00339584	0.147232	0.00520712	0.00186038	0.0894584	0.00619786	0	2.93694e-05	0	0	4.3262e-05	6.40328e-05	0	0	0	0.00164082	0	0	0
Onagraceae	Chamaenerion	Chamaenerion angustifolium	P13	0.609728	2.69796e-05	3.3548e-05	0.000400438	7.45073e-05	0.000220029	0.000759627	3.93066e-05	0.000148008	8.20008e-05	6.76247e-05	8.03751e-05	0	0.0235704	0.00531516	0.0384303	0.208515	0.0152663	0.0335679	0	0.0014944	2.66404e-05	0.000100506	3.30338e-05	0.000264325	6.90274e-05	0.000416998	0.126195	0.00899661	0.0420643	0.0256421	0.016682	0.0178323	0.000783331	0.000189188	0.0423408
Fabaceae	Trifolium	NA	P12	0.601591	0	0	0	0	0	0	0	0	0	0	0	0	0.235054	0.011351	0	0.156354	0	0.0211492	0	0.177682	0	0	0	0	0	0	0	0	0	0	0	0	0	0	0
Grossulariaceae	Ribes	NA	P18	0.59704	0	0	0.00632692	0	0	0	0.0115561	0	0	0.00415892	0.00632284	0	0	0.00312303	0.00191502	0	0.000601034	0	0.00277045	0.00192138	2.66404e-05	0	0	0.00296631	0	0.0286592	0	0.000384197	0.00501944	0.00149371	0.00220954	0.0745178	0.0075722	0.184506	0.25099
NA	NA	NA	P14	0.558898	0.0229597	0.0259326	2.66959e-05	0.0186641	0.000251462	0.364621	0.00911914	0.000621633	4.10004e-05	0.0358411	0	0.00885708	0.0164816	0.00432419	0.000843909	0.00439448	0.00700204	0.0257512	0.00730999	0.00323279	0.00191811	0	0	0	0	0	0	0.000704361	0	0	0	0	0	0	0
Rosaceae	NA	NA	P16	0.532557	0.000269796	0	0.00202888	0	0	0.0050862	3.93066e-05	0	8.20008e-05	0	2.67917e-05	0.110672	0.0585716	0	0.0111331	0.0235965	0.0103378	0.0135355	0.0291064	0	0.000772571	0	0	0	6.90274e-05	0	0.104521	0	0.00607989	0	0.00607623	0.143711	0.00684109	0	0
Rosaceae	Geum	NA	P20	0.518175	8.09389e-05	3.3548e-05	0	0	0	6.60546e-05	0	0.0221716	4.10004e-05	0.0027388	0	0.00710212	0.0125827	0.00354344	0.00662144	0.00213355	0.00249429	0	0.0057078	0	5.32808e-05	0	0	0	3.45137e-05	0.00379089	0.00562405	0.0123263	0.00106045	0.005228	0.000699687	0.00346738	0.01457	0.363146	0.0428571
Poaceae	NA	NA	P19	0.508372	0	0.0272075	0.00525908	0	0.00364619	0.0228219	0.00035376	0.00340418	0	0.00304311	0.00329538	0.0233355	0.0168655	0.00858833	0.00116849	0.00299334	0.0205253	0.0050758	0.00420575	0.00597761	0.0114554	0	0.00198203	0.000646128	0.000966384	0.313924	0.000302834	0.00358584	0.00173206	0.00178416	0.00217271	0.000897805	0.00483054	0	0.0063253
Pinaceae	Abies	NA	P15	0.499999	0	0	0	0	0	0	0.000825439	0.499023	0	0	0	0	0	0	0	0	0.000150258	0	0	0	0	0	0	0	0	0	0	0	0	0	0	0	0	0	0
Poaceae	NA	NA	P17	0.477623	0	0.0273081	0.0690889	0.11448	0.0015402	0.010932	0	0.00497306	4.10004e-05	3.38123e-05	0.0234695	0.0428869	0.00298322	0.0392781	0.00149307	0.00146483	0.0297812	0.00199648	0.0088788	0.000884443	0.0498175	0.00254615	6.60677e-05	0.00455226	0.000241596	0.00034118	8.65239e-05	0.0015688	0.00137858	0.00132775	0.0127785	0.00111452	0.000835553	0.0167431	0.00271084
Comandraceae	Comandra	Comandra umbellata	P21	0.360568	0	0.00667606	0.00237593	0	0	0	0	0	8.20008e-05	3.38123e-05	2.67917e-05	0.0253373	0	0.0250743	0.00136324	0	0.069179	0.000541419	0.0811109	0.00173839	0.00157178	0	0	0	0	0.000530725	0.00233615	0.000832426	0.0236126	0.0619891	0.00928006	0.0331878	0.0104183	0	0.00327022
Cyperaceae	Carex	NA	P25	0.326655	0	0.00103999	0.0195681	0.00275677	0.051361	0.00115595	0.000314453	0	0.166585	0.0146407	0	0.00435999	0	0.0284076	0	0.00242015	0.0062808	0.0126895	0.00377182	0.0014944	0.00879133	0	0	0	0	0.000113727	0	0	0	0	0	0	0	0	0.000903614
Asteraceae	NA	NA	P22	0.323449	0.00539593	0.0205985	0.0169786	3.72537e-05	0.00443201	0.00739811	0.0123423	0.00109526	0	0.0211327	0.0134762	0.00992651	0.00251063	0.0094892	0.00486871	0.0104767	0.0344693	0.025582	0.00801095	0.0171399	0.000772571	0.0100841	0.0196882	0.00496344	0.0160144	0.00367717	0.00142764	0.0291989	0.00127253	0.0046886	0.00368256	0.00188849	0.00026111	0.000425673	4.30293e-05
Sarcobataceae	Sarcobatus	Sarcobatus vermiculatus	P29	0.318631	0	0	8.00876e-05	0	0	3.30273e-05	0	2.96016e-05	0	3.38123e-05	0	0	0	0	6.49161e-05	6.36882e-05	9.01551e-05	0	0	0	0	0	0	8.81083e-05	0	0.136775	0	0.048825	0	0.0452263	3.68256e-05	0	0	0.00643239	0.080852
NA	NA	NA	P23	0.316559	0	0.0179817	0.023172	0	0.0160621	0.00769536	0.00927636	0.000296016	0.0462485	0.0019273	0.00509042	0.00405835	0.00469636	0.00813789	0.00107112	0.00171958	0.00853468	0.0134001	0.00447278	0.00597761	0.00514159	0.00462327	0.0428449	0.0528062	0.0206737	0.00227454	0.00021631	0.0017609	0.000424178	0.00149371	0.000810164	0.000557258	0.000417776	0.00269593	0
Poaceae	Hesperostipa	Hesperostipa comata	P26	0.308487	0	0	0.000533917	0	0.00622368	0	0	0	0	3.38123e-05	0	2.74213e-05	0	0	0	0	0	0	0	0	0	0	0.0982426	0.0224383	0.155933	0.00955305	0	0	0	0	0.000699687	0	0	0.00047297	0.0143287
Brassicaceae	Alyssum	Alyssum desertorum	P31	0.306009	0	0	0	0	0.0929465	0	0.000275146	0	0	0	0	0.00085006	0	0	0	0	0	0	0	0	0	0	0	0	0	0.000379089	0	0	0	0	0	0	0	0.206782	0.00477625
Poaceae	NA	NA	P24	0.298199	0	0.00486447	0	0	0.00216886	0	3.93066e-05	0	0	0.00486898	0.00393838	0.0207853	0.00711838	0.0121918	0.00671882	0.040442	0.0269864	0.0537358	0.0462966	0.0292476	0.0351387	0	0	0	0	0	8.65239e-05	0	0	0	0	0.00312684	0.000443887	0	0
Poaceae	NA	NA	P28	0.288255	0	0.0109031	0.0168985	0.000484298	0.0129817	0.00214677	0	0.00319697	8.20008e-05	0	0	0.00378414	0	0.00528513	6.49161e-05	3.18441e-05	0.00697199	0	0	3.0498e-05	0.00143858	0	0.0558272	0	0.0810727	0.0161492	4.3262e-05	0.0154639	0.000494875	0.00560143	0.00239367	3.09588e-05	7.83331e-05	0.0169796	0.0298193
Saxifragaceae	NA	NA	P33	0.272227	0	0.00191224	0.0312608	0	9.42981e-05	0	7.86133e-05	0	0	0	0.00752847	0.00156301	0	0	9.73741e-05	3.18441e-05	0.000510879	0	0.00136854	0	0	0.016818	0	2.93694e-05	0	0.0702074	0.000519143	3.20164e-05	0.00212089	4.14921e-05	0.00176763	0.000928764	0.000234999	0.0235066	0.111575
Cyperaceae	Carex	Carex lasiocarpa	P34	0.255734	0.0126265	0	0	0.0286481	0	0.00815774	0.00200464	0	0.108979	0.0484531	0	0.00619721	0.00200851	0.0154049	0.00016229	0.00289781	0.000661137	0.0123173	0.00203612	0.00219586	0.00298372	0	0	0	0	0	0	0	0	0	0	0	0	0	0
Polygonaceae	NA	NA	P27	0.253881	0	0	0	0	0	0	0	0	0	0	0	0.0120105	0.0564449	0.0248641	0.0106787	0.0054135	0.0190227	0.0249391	0.0203612	0.0300711	0.0426513	0	0	0	0	0	0	0.000224115	0.00109579	0.00020746	0.00408765	0.00154794	0.00026111	0	0
Caprifoliaceae	Symphoricarpos	NA	P30	0.222257	0	0.00244901	0	0	0	0	0.000589599	0.00222012	0	0.0536602	0.128895	0.00636174	0	0.00462449	0.000292122	0.000127376	0.000210362	0.00155658	0	0.00237885	0	0.00817448	0	0	0	0	0.00350422	3.20164e-05	0.000954401	0.000954317	0.00180446	0.00346738	0	0	0
Rosaceae	Rubus	Rubus idaeus	P32	0.206149	0	0	0	0	0	3.30273e-05	3.93066e-05	0	0	0	0.000455459	0.00142591	0.000620274	0.000180175	0.00181765	0.000573194	0.00054093	0.000372225	0.000867853	0.0015249	2.66404e-05	0	0	0	3.45137e-05	3.79089e-05	0.0174346	0.000672344	0.00756451	0.00124476	0.00434542	0.00622272	0.15993	0.000141891	4.30293e-05
Rosaceae	Prunus	NA	P35	0.202901	0	0	0	0	0	0	0	0.000266414	0	0	0.00948426	0	0	0	9.73741e-05	0	0.000961654	0	0.00103475	0.00277532	0	0.188281	0	0	0	0	0	0	0	0	0	0	0	0	0
Ulmaceae	NA	NA	P44	0.18938	0	0	0	0	0	0.00102385	0	0	0.188356	0	0	0	0	0	0	0	0	0	0	0	0	0	0	0	0	0	0	0	0	0	0	0	0	0	0
NA	NA	NA	P38	0.183129	0	0.00392512	0	0.000447044	0.00273465	9.90818e-05	0.000275146	0.00171689	0	0	0.00337575	0.000356477	0.02487	0.0090688	0.00762764	0.00904372	0.00129222	0.0200325	0.0591475	0.0242764	2.66404e-05	6.70039e-05	0	0.000205586	3.45137e-05	0.000454907	0.00043262	0.00105654	0.00169671	0.00228206	0	0.00266246	0.00101833	0.00378376	0.00111876
Poaceae	Bromus	NA	P42	0.180583	0.00223931	0	0	0.00040979	0.00276608	0	0.0963406	0	0	0.0388842	0	0	0	0.00201195	0.000811451	0.00474477	0.000270465	0.00869653	0.00534063	0.0180243	0	0	0	0	0	0	4.3262e-05	0	0	0	0	0	0	0	0
Pinaceae	Pinus	NA	P40	0.174978	0	0	0.00138818	0	0	0	0.0158013	0.00278255	4.10004e-05	0.000169062	2.67917e-05	0	0.0481451	0	3.2458e-05	0.000891635	0	0.000473741	0.0280049	0.00329379	0.0016517	0.0386613	0	0	0	0	0.00021631	0.000160082	0.000848356	0.000165968	0	0.00024767	0.0175727	0.00321619	0.0111876
Polygonaceae	Polygonum	NA	P36	0.174289	0	0	0	0	0.00185453	0	0	0	0	0	0	0.0106669	0.000236295	0.00129125	3.2458e-05	0.00468108	0.145901	0.00230103	0.00260356	0.00399524	2.66404e-05	0	0	0	0	0	0	3.20164e-05	0.000636267	0	0	3.09588e-05	0	0	0
Salicaceae	Populus	NA	P37	0.171381	2.69796e-05	0.00899087	0	0	0	0	0	0	0.0114801	0.00483516	0.00265238	0	0	0	0.00347301	0.00156036	0.000721241	0.0277477	0.00233653	0.0154625	0.0797613	0	0	0	3.45137e-05	0.00117518	0.0027255	0	0.0038176	0.000124476	0.0044559	0	0	0	0
Cyperaceae	Carex	NA	P41	0.170641	0.0280858	0.0373725	0	0	0	0.0824031	0.00011792	0	8.20008e-05	0.00879121	0	0.00106943	0.000738422	0.00501486	0	3.18441e-05	6.01034e-05	0.00497428	0.000433926	0	0.00146522	0	0	0	0	0	0	0	0	0	0	0	0	0	0
Poaceae	Achnatherum	Achnatherum chingii	P43	0.167409	0	0.00134192	0.00493873	0.000149015	0	0	0	0	0	0	0	0.00507294	0	0	0	0.00015922	0	0	0	0.0016164	0.00135866	0	0.0503105	0.00907516	0.0883206	0.00034118	8.65239e-05	0	0	0	0.00114159	0	0	0.00203377	0.00146299
NA	NA	NA	P39	0.165956	0	0	0	0	0	9.90818e-05	0.0011792	0.13593	0.00414104	0	0	0	0.0016836	0	0	0	0	0	0	0.00228735	0	0.000837549	0	0	0.0169807	0	0	0	0.000494875	0	0	0	0.000600554	0	0.00172117
Fabaceae	Medicago	NA	P50	0.150311	0	0	0	0.0211601	0	0	0	0	0.129151	0	0	0	0	0	0	0	0	0	0	0	0	0	0	0	0	0	0	0	0	0	0	0	0	0	0
Fabaceae	Lupinus	NA	P46	0.136589	0	0.0025832	0.00285646	0	0	0.00161834	0.00279077	0.00201291	0	0.00774303	0.00618888	0.00312603	0	0.00315306	0.00230452	0	0.00204351	0.0227057	0.00440602	0	0.0188614	0	0	0	0	0	0.00908501	0.00182493	0.00243902	0.00240654	0.0319278	0.00306492	0.00344666	0	0
Fabaceae	Trifolium	NA	P45	0.135695	0	0	0	0	0	0	0	0	0	0	0	0.0170286	0.00100425	0.00747725	0.00107112	0.0281502	0	0.0354291	0.00186922	0.0422398	0.0012521	0	0	0	0	0	0.000173048	0	0	0	0	0	0	0	0
NA	NA	NA	P47	0.135426	0	0.00107354	0	0	0	0	0	0	0	0	2.67917e-05	5.48426e-05	0	0	0	0	0	0	0	0	0	3.3502e-05	0.0118591	0.000939822	0.120556	0	0	0	3.53482e-05	0	0	0	0	0.000804049	4.30293e-05
Fabaceae	Astragalus	NA	P49	0.132944	0	0.00261675	0.00605996	0	0	0	0	0.000740039	0	0	0	0.00241307	0	0.0194288	0	0	0.00372641	0.00883189	0	0	0	0	0	0.00111604	0	0.00132681	0.0021631	0.00627521	0.00371156	0.0238994	0.00176763	0.00173369	0.0121677	0.000283782	0.0346816
Poaceae	NA	NA	P48	0.124045	0	0	0.00787528	0	0.00210599	3.30273e-05	0	0	0.0121771	0.00101437	0.0058138	0.0239114	0	0.000630612	0	0	0.00405698	0	0.00504022	0.0015249	0	0	0.00502114	0.0123058	0.0253331	0.001251	4.3262e-05	0	0.000176741	0	0.0124471	9.28764e-05	0.000574443	0.000851346	0.0017642
Poaceae	NA	NA	P51	0.110631	0	0.00660896	0	0.00447044	0	0.0693573	0	2.96016e-05	0	0.00422654	0.00784997	0	0.00463729	0	0.000486871	0.000923479	0.0018031	0.00419599	0.00133516	6.09961e-05	0.00338333	0	0	0	0	0	0	6.40328e-05	0.000106045	0.000663873	3.68256e-05	0	0.000391665	0	0
Salicaceae	Populus	Populus angustifolia	P52	0.104349	0	0	0	0	0	0	0	0	0	0	0	0	0	0	0	0	0	0	0.00120164	0.102504	2.66404e-05	0	0	0	0	0	0	0	0	0.000248952	0.000368256	0	0	0	0
Onagraceae	NA	NA	P54	0.103347	0	0	0	0	0	0	0	0	0	0	0	0.0245969	0.00342628	0.0102399	0.000811451	0.0018788	0.00120207	0.0122496	0	0.00125042	0	0	0	0	0	0	0	0.00204905	0.000247437	0.000995809	0.00320383	0.00582025	0.00644942	0.0206215	0.00830465
Solanaceae	NA	NA	P58	0.0990792	0	0	0	0	0	0	0	0	0.09713	0.00121724	0	0	0	0	0	0	0	0	0	0.000731953	0	0	0	0	0	0	0	0	0	0	0	0	0	0	0
NA	NA	NA	P53	0.097981	0	0.0264359	0.0154035	0	0.00553216	0	0	0.0121958	0	6.76247e-05	0	0	0.00785681	0.00663644	0.00032458	0.000413973	0.00558961	0.000439903	0.000200274	0.000579463	0.00623385	0.0017421	0	0.00302505	0	0.000303272	0	0	0.000212089	0	3.68256e-05	0.000866846	0.000156666	0.0031689	0.00055938
Polemoniaceae	Phlox	NA	P56	0.0978676	0	0.00100644	0.00405777	0	0.0177595	0.000528436	0.000157227	0.000325617	0	0	0	0	0	0	0	0	3.00517e-05	0	0	3.0498e-05	2.66404e-05	0	0.0172767	0	0.0413129	0.00178172	0	6.40328e-05	0	0	0	0	0	0.00141891	0.0120912
Rosaceae	NA	NA	P55	0.0926658	0.00156482	0.0143921	0	0	0	0.00122201	0	8.88047e-05	0	0.00240068	0	0.0148898	0.00283554	0.026756	0.0134701	0.00538165	0.000330569	0.00338387	0.000901232	0.000487969	0.00253084	0	0	0	0	0	0	6.40328e-05	0	0	7.36513e-05	0	0	0.00141891	0.000473322
Chenopodiaceae	NA	NA	P59	0.0918492	0	0	0	0	0	0	0	0	0	0	0	0	0	0	0	0	0	0	0	0	0	0	0	0	0	0.076614	0	0	0	0	0	0	0	0.00193918	0.013296
NA	NA	NA	P57	0.0911579	0	0.00110709	0.0006407	0	0.00330043	0.000429355	0	0.00290095	0	0.000101437	2.67917e-05	0.00112427	0.000502127	6.00583e-05	0.000649161	0.000605038	6.01034e-05	0.00135355	0.00156881	0.00143341	0	0.00355121	0.0267574	0.0155071	0.01881	0.00257781	8.65239e-05	0.000960492	0.000212089	0.0020746	3.68256e-05	0.000371506	0.000365554	0.00122972	0.00275387
Asteraceae	NA	NA	P62	0.0861862	0	0.000100644	8.00876e-05	0	6.28654e-05	3.30273e-05	0.00047168	0	0.0845018	0	0	5.48426e-05	2.95369e-05	6.00583e-05	3.2458e-05	0.000222909	0	3.38387e-05	0	3.0498e-05	2.66404e-05	0	9.91015e-05	0.000264325	3.45137e-05	0	0	0	0	0	0	0	0	4.7297e-05	0
Anacardiaceae	NA	NA	P63	0.0830722	0	0	0	0	0	0	0	0	0	0	0	0	0	0	0	0	0	0	0	0	0	0	0	0	0	0.0113348	0	0.000192098	0	0.0138583	0	0	0	0.0031689	0.0545181
NA	NA	NA	P65	0.0732626	0	0	0	0	0	0	0	0	0	0	0	0	0.000974716	0	9.73741e-05	0.00226093	0.00036062	0	0	0	0	0	0	0	0	0	0.000173048	0.0153359	0	0.0537322	0	9.28764e-05	0.000234999	0	0
Fabaceae	Trifolium	NA	P60	0.0686002	0	0	0	0	0	0	0	0	0	0	0	0	0.0382798	6.00583e-05	0.00886105	0.00127376	0	0.000101516	0.0112821	0.00677056	0.00197139	0	0	0	0	0	0	0	0	0	0	0	0	0	0
Cyperaceae	Carex	NA	P61	0.0662355	2.69796e-05	0.00738057	0.000961051	0	0	0.00719995	0.000157227	0.0216683	0	3.38123e-05	0	0.00120654	0.00708885	0.00108105	3.2458e-05	0.000318441	0.00138238	0.00734299	0.00146867	0.00219586	0.00647361	0	0	0	0	0	0	0	0	0	0	0.000216712	0	0	0
NA	NA	NA	P66	0.0604789	0	0	0	0	0	0	0.00644629	0.007578	0	0.0348267	2.67917e-05	0	0	0	0.000227206	0	0	0.011336	0	0	0	0	0	0	0	3.79089e-05	0	0	0	0	0	0	0	0	0
NA	NA	NA	P64	0.0556836	0	0.00184514	0.0209562	0	0.00612938	0	0	0	0	0	0	0	0	0	0	0	0	0	0	0	0	0	0	0.0233193	0	0.000113727	4.3262e-05	0	0.00201485	0	0.000736513	0	5.2222e-05	0.00047297	0
Typhaceae	Typha	NA	P71	0.0521676	0	0	0	0.00342734	0	0	0.0487402	0	0	0	0	0	0	0	0	0	0	0	0	0	0	0	0	0	0	0	0	0	0	0	0	0	0	0	0
Cyperaceae	Carex	NA	P68	0.0514744	0	0.00372383	0.00758162	0	0	0	0	0.000503227	4.10004e-05	3.38123e-05	0	0.000301634	0.00457821	0.00315306	0.000421955	0.000764258	0.00408703	0.00351922	0.00971327	0.00436122	0.00362309	0	0	0	0	0	4.3262e-05	0	0.00470131	0	0.000147303	0.000123835	5.2222e-05	0	0
Rosaceae	Spiraea	NA	P67	0.0453048	0	0	0	0	0	0	0	0	0	0	0.0453048	0	0	0	0	0	0	0	0	0	0	0	0	0	0	0	0	0	0	0	0	0	0	0	0
Amaryllidaceae	Allium	NA	P74	0.0443163	0	0	0	0	0	0	0	0	0	0	0	0	0	0	0	0	0	0	0	0	0	0	0	0	0	0.0401456	0	0	0	8.29841e-05	0	0	0	0	0.00408778
Polemoniaceae	Phlox	NA	P72	0.0435363	0	0.000436125	0.00112123	0	0.00710379	3.30273e-05	0	0.000236813	0	0	0	0	0	0	0	0	0	0	0	0	0	0	0.00948071	0	0.0165321	0.000985633	0	0	0	0	0	0	0	0.000851346	0.00675559
Caryophyllaceae	Eremogone	NA	P70	0.0435221	0	0	0	0	0	0.00184953	0	0.00485466	0	0	0	0	0.0130848	0.00444431	9.73741e-05	0	0.00108186	0	0.00807771	0	0	0	0	0.000587389	0	0	0	0	0.000141393	0.000124476	0	0.00176465	0.000626665	0.00368916	0.00309811
Asteraceae	Agoseris	Agoseris retrorsa	P69	0.0431488	0	0	0	0	0	0	0.00125781	0.00290095	0	0	0	0	0.0186673	0	0.00146061	0.00162405	0.00210362	0.00270709	0.00817784	0	0.000905773	0	0	0	0	0.000189545	4.3262e-05	3.20164e-05	0.0010251	0.000373428	0	0.00139315	0.000287221	0	0
NA	NA	NA	P73	0.0388623	0	0.00654187	0	0.0187758	0	0	0	0.000148008	0	0	5.35834e-05	0	0	0	0	0.00289781	0.00126217	0	0	0.00207387	0.00503503	0	0	0	0	0	0	0	0	0	0	0	0.00193222	0.000141891	0
Saxifragaceae	NA	NA	P81	0.0368175	0	6.70961e-05	0.00301663	0	0	0	0	0	0	0	0.00147354	0.000246792	0	0	0	0	9.01551e-05	0	0.000133516	0	0	0.00207712	0	0	0	0.0115243	0	0	0.000424178	0	0.000220954	9.28764e-05	0	0.0031216	0.0143287
Onagraceae	Oenothera	NA	P77	0.0359868	0	0	0	0	0	0	0	0	0	0	0	0	0	0	0	0	0	0	0	0	0	0	0	0	0	0.0017059	0.00177374	0.0146955	0	0.00518651	0.00887498	3.09588e-05	0.00242833	0	0.00129088
NA	NA	NA	P75	0.0326555	0	0	0	0	0	0	0	0.000444023	0	0	0.0232016	0	0	0	0.000227206	0	0	0	0.00817784	0	0	0	0	0	0	0	0	0.000448229	0	8.29841e-05	7.36513e-05	0	0	0	0
Poaceae	Bromus	NA	P76	0.0309681	0	0	0	0	0	0	0	0	0	0	2.67917e-05	0.00438741	0.00295369	0	0.0060372	0.00146483	0.000330569	0.000203032	0.00377182	0.000182988	0.00892453	0	0	0	0	0	0	0.000384197	0.000141393	0	3.68256e-05	0.000216712	0.0019061	0	0
Rosaceae	Potentilla	NA	P78	0.0305063	0	0	0	0.000633312	0	0	0	0	8.20008e-05	3.38123e-05	2.67917e-05	0.00814413	0	0.00114111	0	0.0013693	0.012802	0.00527883	0	0	0	0	0	0	0	0	0.000995025	0	0	0	0	0	0	0	0
Rosaceae	Rubus	Rubus occidentalis	P86	0.0299534	2.69796e-05	3.3548e-05	0	0	0	3.30273e-05	0	0	0	0	5.35834e-05	0.00139849	0.00100425	3.00291e-05	0.00146061	0.000987167	0.000330569	0.000372225	0.000767716	0.000182988	0	0	0	0	0	0	0.0144495	0.000256131	0.00141393	0.000290444	0.000773338	0.00520108	0.000887775	0	0
Caryophyllaceae	Stellaria	NA	P79	0.0299022	0.000674491	0	0	0.000447044	0	0.00125504	0.000275146	0.00103605	0	0.00125106	0	0	0.000206758	0.0106003	6.49161e-05	0.0010827	0.00159274	0.00128587	0.00176908	0.00207387	0.00628713	0	0	0	0	0	0	0	0	0	0	0	0	0	0
Caryophyllaceae	NA	NA	P83	0.029776	0	0	0	0	0	0.00125504	0	0.00328577	0	0	0	0	0.00782727	0.00270262	0	0	0.000781344	0	0.00540739	0	0	0	0	0.000763605	0	0	0	0	0.000106045	8.29841e-05	0	0.00111452	0.000496109	0.00255404	0.00339931
Polygonaceae	NA	NA	P80	0.0293756	0	0	0	0	0	0	0	0	0	0	0	0.00825381	0.0131439	0.00180175	0.000129832	0.000573194	3.00517e-05	0.00416215	0	0.00128092	0	0	0	0	0	0	0	0	0	0	0	0	0	0	0
Polygonaceae	NA	NA	P84	0.0292754	0	0.0203301	2.66959e-05	0	0	0	0	0.000118406	0	0	5.35834e-05	0.000164528	0.000177221	9.00874e-05	0.000357039	9.55323e-05	0.000150258	0	0.000133516	0	7.99211e-05	0	0.000132135	0	0	0.000189545	0.00043262	3.20164e-05	0.00226228	0	0.000294605	0.00111452	0.00182777	0.000567564	0.000645439
Apocynaceae	Apocynum	NA	P92	0.0259106	0	0	0	0.00227247	0	0	0	0	0	0	0	0	0	0.00177172	0	0.00101901	0	0	0	0	0	0.00475728	0	0	0	0	0.00121133	0	0	0	0.0128153	0.00167177	0.000391665	0	0
Berberidaceae	Berberis	Berberis aristata	P82	0.0253481	2.69796e-05	0.00164385	0	0	0	0	0	0	0	0	0.0211119	0	0	0	0	0	0	0	0	0	0.00231771	0	0	0	0	0	0	0	0	0	0	0.00024767	0	0	0
Campanulaceae	NA	NA	P85	0.0252255	0	0	0	0	0	0	0	0	0	0.00111581	0	0.000987167	0	0	0.00123341	0.000318441	0.00868494	0.00074445	0.000834474	0	0.0102832	0	0	0	0	0	0	0	0.000141393	0	0.000110477	9.28764e-05	0.000678887	0	0
Poaceae	Bromus	NA	P94	0.0247789	0.000323756	0	0	7.45073e-05	0.000534356	0	0.0128926	0	0	0.00497041	0	0	0	0.000300291	9.73741e-05	0.00054135	0	0.000879805	0.000901232	0.00326329	0	0	0	0	0	0	0	0	0	0	0	0	0	0	0
Chenopodiaceae	Atriplex	NA	P91	0.0242245	0	0	0	0	0.00952411	0	0	0	0	0	0	0	0	0	0	0	0	0	3.3379e-05	0	0	0	0.014667	0	0	0	0	0	0	0	0	0	0	0	0
NA	NA	NA	P87	0.023633	0	0.000301932	0.000106783	0.00126662	0	9.90818e-05	3.93066e-05	2.96016e-05	0	0	0.00348292	0.00115169	2.95369e-05	0.00162157	0.0013957	0.00277044	0.000420724	0.000270709	0.00033379	0.00128092	0.00285052	3.3502e-05	3.30338e-05	2.93694e-05	6.90274e-05	0	4.3262e-05	0.00153679	0.00130788	0.00020746	3.68256e-05	0.00145506	0.000809442	0.000189188	0.000430293
Polemoniaceae	Phlox	NA	P88	0.0235477	0	0.00295223	0.00974399	0	0.00176023	0.000594491	0.000668213	0.000888047	0	0	0	0	0	0	0	0	0.000210362	0	0	0	2.66404e-05	0	0.00168473	0	0.00383102	0.000189545	0	0	0	0	0	0	0	9.4594e-05	0.000903614
Poaceae	NA	NA	P90	0.0232413	0	0	0	0	0.00550072	0.00650637	0	0.000236813	0	0	0.00227729	0	0.00236295	0	0.000389497	0	0.00417718	3.38387e-05	0.000867853	0	0	0	0	0	0	0	0	0	0.000212089	0	0.000257779	0.000340547	7.83331e-05	0	0
Polemoniaceae	NA	NA	P89	0.0224363	0	0.00483092	0.0108118	0	0.00113158	0.00194861	0.000786133	0.00245693	0	0	0	0	0	0	0	0	6.01034e-05	0	0	0	0	0	0.000165169	0	0.000207082	3.79089e-05	0	0	0	0	0	0	0	0	0
Fabaceae	Astragalus	Astragalus striatus	P98	0.0221792	0	0	0	0	0	0	0	0	0	0	0	0.00178238	0	0	0	0	0	0	3.3379e-05	0	0	0	0	2.93694e-05	0.0169807	0.00238826	0	0.000384197	0	0.000580889	0	0	0	0	0
Caryophyllaceae	Cerastium	NA	P93	0.0220216	0	0	0	0	0	0	0	0	0	0	0	0	0.00129962	0.0153749	0	0.00312072	0	0	0	0.00222636	0	0	0	0	0	0	0	0	0	0	0	0	0	0	0
Asteraceae	NA	NA	P97	0.021748	5.39593e-05	0	0	0	0	0	0	0	0	0.00527473	0	0	0.000206758	0	3.2458e-05	9.55323e-05	0	0.00155658	0.00143529	0.0014944	0	0.0115247	0	0	0	0	0	0	0	0	7.36513e-05	0	0	0	0
Plantaginaceae	Penstemon	NA	P96	0.0211234	0	0.00110709	0	0	0	0.0124183	0	0.00334498	0	0	0	0	0.0022448	0	0.000584245	9.55323e-05	0.000601034	0	3.3379e-05	0	0	0	0	0	0	0	0	0	0.000212089	0	0.000110477	0.000371506	0	0	0
NA	NA	NA	P95	0.0208272	0.00183461	0	0	0	0	0	0.00149365	0	0	0.000879121	0	0.00331798	0.00153592	0	0.00217469	0.00015922	0.000300517	0.001049	0.00186922	0.00579463	0	0	0	0	0	0	0	9.60492e-05	0	0.00020746	3.68256e-05	0	7.83331e-05	0	0
Asteraceae	NA	NA	P101	0.0197107	0	3.3548e-05	0	0	0.00433771	0	0	0	0	0	0	0	0	0	0	0	0.00165284	0	3.3379e-05	0	0	0	0	0	0	0.000303272	0.000389358	0.000256131	0.00109579	0.000580889	7.36513e-05	0.000309588	0.00151444	0.00676347	0.00236661
Asteraceae	NA	NA	P106	0.0193971	0	0.000536769	0	0	0	0	0	0	4.10004e-05	0	0	0	0	0	0	0.000286597	0	0	0	0	0	0	0	0	0	0.00291899	4.3262e-05	0.000160082	0	0.000165968	7.36513e-05	0.000712052	0.000339443	0.00387835	0.010241
Rosaceae	Potentilla	NA	P99	0.0193874	0	0.000369028	0	0	0	3.30273e-05	0	0	0	0	0	0.00112427	0.00106333	0.000210204	0.0026291	0.00570009	0.00177305	0.00074445	0.00103475	0.000274482	5.32808e-05	0	0	0	0	0	0.000346096	0.000416213	0.000106045	0.00182565	3.68256e-05	0.00151698	0.000130555	0	0
Caryophyllaceae	Stellaria	Stellaria longifolia	P100	0.0177389	0.00245515	0	0	0.000931342	3.14327e-05	0	0.000943359	0	0	0.0049366	0	0	0	0.00351341	3.2458e-05	6.36882e-05	9.01551e-05	6.76773e-05	0	9.14941e-05	0.00458215	0	0	0	0	0	0	0	0	0	0	0	0	0	0
NA	NA	NA	P108	0.0171773	2.69796e-05	0.00231481	0	0	0	0	0	0.000266414	0	0	0	0	0	0	3.2458e-05	0.00015922	0	0.000270709	0	0	0	0	0	0	0	0.000303272	0	0	0.00116649	0	0	0.000402464	0.000966108	0.00137161	0.00989673
Malvaceae	NA	NA	P117	0.0170214	0	0	0	0	0	0	0	0	0	0	0	0	0	0	3.2458e-05	0	0	0	0	0	0	0	0	0	0.000103541	0.000189545	0	0	0	0	0	0	0	0.0166958	0
Fabaceae	Oxytropis	NA	P102	0.0153849	0	0	0	0	0	0	0	0	0	0	0	0.00696501	0.00212665	0	0	0.0026749	0.00270465	0.000913644	0	0	0	0	0	0	0	0	0	0	0	0	0	0	0	0	0
Asteraceae	NA	NA	P104	0.0151337	0	0.00107354	0.00293654	0	3.14327e-05	0.00194861	0	8.88047e-05	0	0.00142012	0.00179504	0	2.95369e-05	0.000390379	9.73741e-05	0.000127376	0.00054093	0	0.000534063	3.0498e-05	0.000213123	0	0	8.81083e-05	3.45137e-05	0.000871906	0	0.000128066	0.000247437	0.000331936	0.000110477	0.000897805	0	4.7297e-05	0.00111876
Poaceae	NA	NA	P103	0.015073	0	3.3548e-05	5.33917e-05	0	3.14327e-05	0	3.93066e-05	0	0	3.38123e-05	5.35834e-05	0.00811671	0	3.00291e-05	0	0	0.00613054	3.38387e-05	0	0	7.99211e-05	0	9.91015e-05	2.93694e-05	0.000103541	7.58179e-05	0	0	0	0	0	0	0	0	0.000129088
Saxifragaceae	NA	NA	P113	0.0149067	0	3.3548e-05	0.00149497	0	0	0	0	0	0	0	5.35834e-05	2.74213e-05	0	0	0.00016229	0	0	0	3.3379e-05	0	0	0.000469027	0	0	0	0.00542098	0.000173048	0	0	0	0.000294605	6.19176e-05	5.2222e-05	0.00146621	0.00516351
Brassicaceae	Physaria	Physaria arctica	P111	0.0145787	0	0	0	0	0	0	0	0	0	0	0	0	0	0	0	0	0	0	0	0	0	0	0	0	0.0144958	0	0	0	0	8.29841e-05	0	0	0	0	0
Fabaceae	Oxytropis	NA	P105	0.0140005	0	0	0	0	0	0	0	0	0	0	0	0	0.0140005	0	0	0	0	0	0	0	0	0	0	0	0	0	0	0	0	0	0	0	0	0	0
Poaceae	Bromus	NA	P109	0.0138997	0	0	0	0	0.0138618	0	0	0	0	0	0	0	0	0	0	0	0	0	0	0	0	0	0	0	0	3.79089e-05	0	0	0	0	0	0	0	0	0
Polemoniaceae	Phlox	NA	P107	0.0138434	0	0.00415996	0.00296324	0	0.00191739	0.00204769	0.000157227	0.00239773	0	0	0	0	0	0	0	0	0.000120207	0	0	0	7.99211e-05	0	0	0	0	0	0	0	0	0	0	0	0	0	0
Asteraceae	NA	NA	P112	0.013471	0	0.000704509	0.00125471	0	0.000565789	0.000264218	0.000432373	0	0.00180402	0.000202874	0.000214334	0.000137107	0.000118147	0.000210204	0	0	0.000120207	0.000609096	0.000367168	0.000396474	0.000239763	0.000234514	0.00294001	0.00187964	0.000483192	3.79089e-05	0	0	0	0.00020746	0	0	0	4.7297e-05	0
Boraginaceae	NA	NA	P110	0.0133486	0	0	0	0	0	0	0	0	0	0	0.00187542	0	0	0	0	0	0	0	0	0	0.00122546	0	0	0	0	0	0.00021631	3.20164e-05	0	0.00195013	0	0.00804929	0	0	0
Onagraceae	NA	NA	P115	0.0130102	0	0	0	0	0	0	0	0	0	0	0	0	0	0	0	0	0	0	0	0	0	0	0	0	0	0.000492816	0.000908501	0.00534674	0	0.00195013	0.00276192	0	0.000861664	0	0.000688468
Funariaceae	Funaria	NA	P118	0.0127813	0	0	0.00170853	0	0	0.00155228	0	0.000236813	0.00906109	0	0	0	0	0	0	0	0	0	0	0	0	0	0	0	0	0	0	0	0	0	3.68256e-05	0.000185753	0	0	0
Apiaceae	NA	NA	P121	0.0127056	0	0	0	0	0	0	0	0	0	0.00169062	0	0	0	0	0	0	0	0.00131971	0	0	0	0	0	0	0	0.000492816	0	0	0	0	0	0.000897805	0	0	0.00830465
Elaeagnaceae	NA	NA	P119	0.011885	0	0	0	0	0	0	0.00102197	0	0	0.0024683	0	0	0	0	0	0	0	0	3.3379e-05	0	0	0	0	0	0	0	0	0.00483448	0	0.00352682	0	0	0	0	0
NA	NA	NA	P114	0.0115893	0	0	0	0	0	0	0	0	0	0	0	0	0	0	0	0	0	0	0	0.0115893	0	0	0	0	0	0	0	0	0	0	0	0	0	0	0
Brassicaceae	NA	NA	P120	0.0113801	0	0	0	0	0	0	0	2.96016e-05	0	0	0	0	0	0.00183178	0.00032458	0.00146483	0.00270465	0	0.000467305	0	0	0	0	0	0	3.79089e-05	0	0	0	0.00020746	0	9.28764e-05	0.00026111	0.00094594	0.00301205
NA	NA	NA	P129	0.0107124	0	0	0	0	0	0	0	0	0	0	0	0	0	0	0	0	0	0	0	0	0	0	0	0	0	0	0	0.00080041	0	0.0088793	0	0	0	0	0.0010327
Onagraceae	Gayophytum	NA	P116	0.0105785	0	0	0	0	0	0	0	0	0	0	0	0.00342766	0.00620274	0	0	0	9.01551e-05	0	0	0.000518467	0	0	0	0	0	0	4.3262e-05	0	0	0	0.000110477	0.000185753	0	0	0
Poaceae	Achnatherum	Achnatherum richardsonii	P122	0.0103583	0	0.00114063	0	0	0	0.00211375	0.0023977	0	0	0	0	0	0	0	0.000259664	0.00101901	0.00123212	0	0	0.000853945	0.000745931	0	0	0	0	0	0	0.000448229	0	0	0.000147303	0	0	0	0
Cyperaceae	Carex	NA	P123	0.0101157	0.000188857	3.3548e-05	0	0.00342734	0.00515496	0.000594491	0	0	4.10004e-05	0	0	0	0.000502127	0.000120117	0	0	0	0	0	0	5.32808e-05	0	0	0	0	0	0	0	0	0	0	0	0	0	0
Asteraceae	NA	NA	P125	0.00986858	0	0	0	0	0	0.00670454	0	0	0	0	0.00104488	0	0	0	3.2458e-05	0.000445817	0.000661137	0	0.000133516	0	0	0	0	0	0	0	0	6.40328e-05	3.53482e-05	0.000746857	0	0	0	0	0
Asteraceae	NA	NA	P126	0.00973484	0	0	0	0	0	0	0.00011792	5.92031e-05	0	0	0	0	0.00171314	0	6.49161e-05	0.000477661	0.000210362	0.000270709	0.000734337	0	0	0.00308218	0	0	0	0.000758179	8.65239e-05	3.20164e-05	3.53482e-05	4.14921e-05	0.000405082	0.000371506	7.83331e-05	0.000378376	0.000817556
NA	NA	NA	P124	0.00927485	0	0	0	0	0	0	0	0	0	0	0	0	0	0	0	0	0	0	0	0	0	0	0	0.0081647	0	0	0.000778715	0	0	0	0.000331431	0	0	0	0
Bryaceae	Gemmabryum	NA	P135	0.00905238	0	0.00254965	0	0	0	0	0	0	0.00463305	0	0	0	2.95369e-05	0	0	0	9.01551e-05	0	0	0	0	0	0	0	0	0	0	0	0	0	0	0	0	0.00174999	0
Plantaginaceae	Veronica	NA	P141	0.00884585	0	0	0	0	0	0	0.00165088	0	0	0	0	0	0	0	6.49161e-05	0	0	0	0	0	0	0	0	0	0	3.79089e-05	0	0	0	0	0	0	7.83331e-05	0.00572293	0.00129088
NA	NA	NA	P128	0.00882908	0	0	0	0	0	0	0.000589599	0	0	0	0	0	0	0	0	0	0.000601034	0	0	0	0	0.00763845	0	0	0	0	0	0	0	0	0	0	0	0	0
Ranunculaceae	Thalictrum	NA	P127	0.00855353	0	0	0	0	0	0	0	0	0	0	0	0	0	0	0	0.00015922	0	0	0	0.000640459	0	0	0	0	0	0	0	0.00758788	0	0.000165968	0	0	0	0	0
Polemoniaceae	Phlox	NA	P133	0.00818927	0	6.70961e-05	0.000186871	0	0.00128874	0	0	0	0	0	0	0	0	0	0	0	0	0	0	0	0	0	0.0021472	0	0.00307172	3.79089e-05	0	0	0	0	0	0	0	0.000141891	0.00124785
Poaceae	Bromus	Bromus hordeaceus	P131	0.00784802	0	0	0	0	0.00754385	0	3.93066e-05	0	0	3.38123e-05	2.67917e-05	0	0	0	0	0	0	0	0	3.0498e-05	0	0.000100506	0	0	0	3.79089e-05	0	0	3.53482e-05	0	0	0	0	0	0
Bryaceae	NA	NA	P130	0.00771824	0	0	0	0	0	0.000924764	0	0	0	0	0	0	0.00679348	0	0	0	0	0	0	0	0	0	0	0	0	0	0	0	0	0	0	0	0	0	0
Caryophyllaceae	NA	NA	P136	0.00748616	0	0	0	0	0	0.000495409	0	0.000651234	0	0	0	0	0.00180175	0.000780757	0	0	0.000300517	0	0.00123502	0	0	0	0	0.000117478	0	0	0	0	0	4.14921e-05	0	0.000216712	2.6111e-05	0.000614861	0.00120482
Caryophyllaceae	NA	NA	P134	0.00730755	0	0	0	0	0	0.000198164	0	0.000621633	0	0	0	0	0.00251063	0.00102099	9.73741e-05	0	0.000270465	0	0.000901232	0	0	0	0	2.93694e-05	0	0	0	0	3.53482e-05	0	0	0.000216712	0.000287221	0.00047297	0.000645439
NA	NA	NA	P132	0.00726933	0	0.000972893	0	0	0	0	0	0	0	0	0	0.00307119	0	0	0	0.00114639	0.00204351	0	0	0	0	0	0	0	0	0	0	0	3.53482e-05	0	0	0	0	0	0
Rubiaceae	NA	NA	P137	0.00723409	0	0	0	0	0	0	0	0	0	0	0	0	0	0	0.000194748	0.000955323	0.000390672	0.00165809	0.00280383	0	2.66404e-05	0	0	0	0	0	0	0.000960492	0	0.00020746	3.68256e-05	0	0	0	0
Poaceae	NA	NA	P142	0.00710116	0	0	2.66959e-05	0.00666841	3.14327e-05	3.30273e-05	0	0	0	3.38123e-05	5.35834e-05	2.74213e-05	0	0	6.49161e-05	0	0	6.76773e-05	0	0	2.66404e-05	0	3.30338e-05	0	3.45137e-05	0	0	0	0	0	0	0	0	0	0
Poaceae	Bromus	NA	P138	0.00688333	0	0	0	0	0	0	7.86133e-05	0	0	0.000101437	0.000455459	0	0	0	0.000292122	0.000222909	0.000270465	0.00125203	3.3379e-05	0.00131142	7.99211e-05	0	0	0	0	0	0	0.00240123	7.06964e-05	4.14921e-05	0.000184128	6.19176e-05	2.6111e-05	0	0
Poaceae	NA	NA	P147	0.00595899	0	0.00016774	2.66959e-05	0.000372537	9.42981e-05	0.000396327	0	2.96016e-05	0	6.76247e-05	0.000401875	0	2.95369e-05	0.000240233	6.49161e-05	6.36882e-05	0.000240414	0.000101516	3.3379e-05	6.09961e-05	0.000319685	0	6.60677e-05	2.93694e-05	0.000103541	0.00219872	0	3.20164e-05	3.53482e-05	0	0	0	2.6111e-05	0.000756752	0
Brassicaceae	NA	NA	P139	0.00594809	0	0	0	0	0	0	0	0.000148008	0	0	0	0	0	0	0	0	0	0	0	0	0	0	0	0.00552145	0	0	0	0	0	0	0	0.000278629	0	0	0
Chenopodiaceae	NA	NA	P146	0.00589199	0	0	0	0	0	0	0	0	0	0	0	0	0	0	0	0	0	0	0	0	0	0	0	0	0	0	0	0.00316962	0	8.29841e-05	0.00243049	0	0.000208888	0	0
Poaceae	Bromus	NA	P143	0.00577983	0	0	0	0	0	0	0	0	0	0	0.00233088	0	0	0	0.000778993	0.000413973	0.000811396	0	0	0	0	0	0	0	0	0	0	0.000320164	0.000247437	0.000124476	0.000478733	0.00024767	2.6111e-05	0	0
NA	NA	NA	P144	0.00547172	0	0	0.0019488	0	0	0	3.93066e-05	0	0	3.38123e-05	0	0	0.00218573	0	0	0.00015922	6.01034e-05	0	0	6.09961e-05	0	3.3502e-05	0	0	0	0.000833997	0	6.40328e-05	0	0	0	0	5.2222e-05	0	0
Poaceae	Melica	NA	P140	0.00546508	0	0	0	0	0	0	0	0	0	0	0.00431346	0	0.000827032	0	0.00032458	0	0	0	0	0	0	0	0	0	0	0	0	0	0	0	0	0	0	0	0
Fabaceae	Vicia	Vicia americana	P149	0.00538531	0	0	0	0	0	0	0	0	0	0	0	0	0	0	0	0.00171958	0.00156269	0.000913644	0	0	0	0	0	0	0	0	0	0.000768393	0	0.000290444	0	0	0.000130555	0	0
Fabaceae	NA	NA	P150	0.00534981	0	0	0	0	0	0	0	0	0	0	0	0	0	0	0	0.00534981	0	0	0	0	0	0	0	0	0	0	0	0	0	0	0	0	0	0	0
Cyperaceae	Carex	NA	P145	0.0051532	0	0	0.0019488	0.000335283	0.000628654	6.60546e-05	3.93066e-05	0	8.20008e-05	0.000304311	0	2.74213e-05	0	0.000780757	0	0	0.000150258	0.000270709	6.67579e-05	0	0.000452886	0	0	0	0	0	0	0	0	0	0	0	0	0	0
Boraginaceae	NA	NA	P153	0.00502574	0	0	0	0.00178818	0.00323757	0	0	0	0	0	0	0	0	0	0	0	0	0	0	0	0	0	0	0	0	0	0	0	0	0	0	0	0	0	0
Orobanchaceae	Orthocarpus	NA	P151	0.00494104	0	0	0	0	0	0	0	0	0	0	0	0	0	0.00036035	0	0.000286597	0.00378651	0.00050758	0	0	0	0	0	0	0	0	0	0	0	0	0	0	0	0	0
Poaceae	NA	NA	P148	0.00491302	0	0	0	0	0	0	0	0	0	0	0	0.00172754	0	0	0	0	0.00318548	0	0	0	0	0	0	0	0	0	0	0	0	0	0	0	0	0	0
Poaceae	NA	NA	P152	0.00463082	0	0	0	0	0	0	0	0	0	0	0	0	0.00431238	0	0	0.000318441	0	0	0	0	0	0	0	0	0	0	0	0	0	0	0	0	0	0	0
Poaceae	Bromus	NA	P156	0.00447067	0	0	0	0	0.00138304	0	0	0	0	0	0.000750167	0	0	0	0	0	0	0	0	0	0	0.000301518	0	0	0	0.00034118	0	0	0	0	3.68256e-05	0.000185753	5.2222e-05	0	0.00141997
Equisetaceae	Equisetum	NA	P154	0.00427027	0	0	0	0.000260776	0	0	0.000196533	0	0	0	0	0.00189207	0	0.000900874	0	0.00070057	0.000150258	0.000169193	0	0	0	0	0	0	0	0	0	0	0	0	0	0	0	0	0
Poaceae	Triticum	Triticum aestivum	P157	0.00426533	0	0	0	0	0.000691519	0	0	0	0	0.00331361	0	5.48426e-05	2.95369e-05	0	3.2458e-05	0	0	0	0	0	0	0	3.30338e-05	0	3.45137e-05	7.58179e-05	0	0	0	0	0	0	0	0	0
Poaceae	Bromus	NA	P159	0.00423887	0	0	0	0	0	0	0.00180811	0	0	0.000879121	2.67917e-05	0	0	3.00291e-05	0	6.36882e-05	0	0.000169193	0.000133516	0.00112843	0	0	0	0	0	0	0	0	0	0	0	0	0	0	0
Juglandaceae	NA	NA	P158	0.00422705	0	0.00422705	0	0	0	0	0	0	0	0	0	0	0	0	0	0	0	0	0	0	0	0	0	0	0	0	0	0	0	0	0	0	0	0	0
Fabaceae	Astragalus	NA	P174	0.0041518	0	0	0	0	0	0	0	0	0	0	0	0	0	0	0	0	0	0	0	0	0	0	0	0	0	3.79089e-05	0	0	0	0	0	0	2.6111e-05	0	0.00408778
Brassicaceae	Erysimum	NA	P155	0.00405565	0	0	0	0	0	0	0	0	0	0	0	0	0	0.00177172	0	0	0.00228393	0	0	0	0	0	0	0	0	0	0	0	0	0	0	0	0	0	0
Poaceae	Bromus	NA	P162	0.00394737	8.09389e-05	0	0	0	0.000188596	0	0.00192602	0	0	0.000642434	0	0	0	6.00583e-05	3.2458e-05	9.55323e-05	0	0.000203032	0.000400547	0.000274482	0	0	0	0	0	0	4.3262e-05	0	0	0	0	0	0	0	0
Asteraceae	Pterygopappus	Pterygopappus lawrencei	P168	0.00362794	0	3.3548e-05	0	0	0	0	0	0	0	0	0	0.00148075	2.95369e-05	0	0	0	0	0	0	0	0	0	0	0	0	0	0	0	0	0	3.68256e-05	0	0	0.00122972	0.000817556
Cyperaceae	Carex	Carex ebenea	P161	0.00354518	0	0	5.33917e-05	0	0	0	0	0	0	0	0	0	0.00109286	0	3.2458e-05	9.55323e-05	0.000420724	0.00108284	0.000734337	0	0	0	3.30338e-05	0	0	0	0	0	0	0	0	0	0	0	0
Fabaceae	NA	NA	P169	0.00354414	0	0	0	0.000111761	0	0	0.000746826	0	8.20008e-05	0.00260355	0	0	0	0	0	0	0	0	0	0	0	0	0	0	0	0	0	0	0	0	0	0	0	0	0
Cyperaceae	Carex	Carex diandra	P164	0.00348441	0	0.00110709	0	0	0	0.000462382	0	0	0	0	0	0.000109685	0	0.000210204	0	0	0.000420724	0.00108284	0	9.14941e-05	0	0	0	0	0	0	0	0	0	0	0	0	0	0	0
Poaceae	Bromus	NA	P160	0.00346775	0	0	0	0	0.000314327	0	0	0	0	0	0.00190221	0	0	0	0	0	0	0	0	0	0	0.000804047	0	0	0	7.58179e-05	0	3.20164e-05	0	0	0.000184128	0	2.6111e-05	0	0.000129088
Apiaceae	NA	NA	P163	0.00343729	0	0	0	0	0.0033633	0	0	0	0	0	0	0	0	0	0	0	0	0	0	0	0	0	0	0	0	0	0	0	0	0	0	3.09588e-05	0	0	4.30293e-05
Saxifragaceae	NA	NA	P179	0.00341384	0	0	0.000106783	0	0	0	0	0	0	0	5.35834e-05	0	0	0	0.000616703	0	0	0	0	0	0	0.000100506	0	0	0	0.000644452	0	3.20164e-05	3.53482e-05	0	0	0	2.6111e-05	0.000378376	0.00141997
Convolvulaceae	NA	NA	P171	0.00332272	0	0	0	0	0	0	0	0	4.10004e-05	0	0	0	0	0	0	0	0	0	0	0	0	0	0.00317125	0	0	0	0	0	0	0	0.000110477	0	0	0	0
Fabaceae	NA	NA	P180	0.00331558	0	0	0	0.00331558	0	0	0	0	0	0	0	0	0	0	0	0	0	0	0	0	0	0	0	0	0	0	0	0	0	0	0	0	0	0	0
Rubiaceae	Galium	NA	P173	0.00322249	0	0	0	0	0	0	0	0	0	0	0	0	0	0	0.000908825	0.000286597	0	3.38387e-05	0.0012684	0	0	0	0	0	0	0	0	0.000128066	0.000318134	0	0	0.000278629	0	0	0
Poaceae	NA	NA	P170	0.00320529	0	0.00016774	0	0	0	0	0	0	0	0	0	0.000164528	2.95369e-05	0	0	3.18441e-05	3.00517e-05	0	0	0	2.66404e-05	0	0.000462474	0.00108667	0.000724788	0.000454907	0	0	0	0	0	0	2.6111e-05	0	0
Brassicaceae	NA	NA	P178	0.0031912	0	0.00016774	0	0.00070782	0	0	0.000746826	0	0	0	0	0	0	0	0	0	0	0	0.00156881	0	0	0	0	0	0	0	0	0	0	0	0	0	0	0	0
NA	NA	NA	P172	0.00314327	0	0	0	0	0.00314327	0	0	0	0	0	0	0	0	0	0	0	0	0	0	0	0	0	0	0	0	0	0	0	0	0	0	0	0	0	0
Betulaceae	Alnus	NA	P177	0.00314268	0	0	0	0	0	0	0.00184741	0	0	0	0	0	0	0	0.000389497	0	0	0	0	0	0.000905773	0	0	0	0	0	0	0	0	0	0	0	0	0	0
Poaceae	Bromus	NA	P185	0.00311768	0	0	0	0	0.000251462	0	0	0	0	0	0.000133958	0	0	0	0	0	0	0	0	0	0	6.70039e-05	0	0	0	0.000113727	0	0	0	0	0	0	0	0.000141891	0.00240964
Fagaceae	NA	NA	P165	0.00311316	0	0	0	0	0	0	0	0	0	0	0	0	0	0	0	0	0	0	0	0	0	0	0	0.00311316	0	0	0	0	0	0	0	0	0	0	0
Caryophyllaceae	Stellaria	Stellaria borealis	P167	0.00304746	5.39593e-05	0	0	3.72537e-05	0	3.30273e-05	3.93066e-05	8.88047e-05	0	0.000135249	0	0	2.95369e-05	0.00120117	3.2458e-05	9.55323e-05	9.01551e-05	6.76773e-05	0.000100137	0.000243984	0.000799211	0	0	0	0	0	0	0	0	0	0	0	0	0	0
Asteraceae	Ionactis	Ionactis alpina	P186	0.00302709	0	3.3548e-05	0	0	0	0	0	0	0	3.38123e-05	0	0	0	0	0	3.18441e-05	3.00517e-05	0	0	0	0	3.3502e-05	3.30338e-05	0	0	0.00140263	0	0.000128066	0	8.29841e-05	0	0	0	0.000141891	0.00107573
Colchicaceae	Prosartes	Prosartes trachycarpa	P183	0.00302332	0	0	0	0	0	0	0	0	0	0	0	0	0	0	0	0	0	0	0	0	0	0	0	0	0	0	0	0.00128066	0	0.00174267	0	0	0	0	0
Cyperaceae	Carex	Carex insaniae	P175	0.00299253	0.000809389	0	0	0.000670566	0	0.000165136	0	2.96016e-05	0.000246002	0.000371936	0	0	0	0.000300291	0	0	0	0	0	0	0.000399606	0	0	0	0	0	0	0	0	0	0	0	0	0	0
Fabaceae	NA	NA	P181	0.00294817	0	0	0	0	0	0	0	0	0	0	0	0	0	0	0	0	0	0	0	0	0	0.00294817	0	0	0	0	0	0	0	0	0	0	0	0	0
NA	NA	NA	P166	0.00282388	0	0	0	0	0	0	0	0	0	0	0	0	0	0	0	0	0	0	0	0	0.00282388	0	0	0	0	0	0	0	0	0	0	0	0	0	0
Amaryllidaceae	Allium	NA	P188	0.00279536	0	0	0	0	0	0	0	0.000266414	0	0	0	0	0	0	0	0	0	0	0	0	0	0	0	0	0	0	0	0.000736377	0	0.000331936	0.000478733	0	0.000130555	0.000851346	0
Polygonaceae	NA	NA	P176	0.00274971	0	0	0	0	0	0	0	0.00127287	0	0	0	0	0.00147684	0	0	0	0	0	0	0	0	0	0	0	0	0	0	0	0	0	0	0	0	0	0
Poaceae	NA	NA	P192	0.00253325	0	0	0	0.00253325	0	0	0	0	0	0	0	0	0	0	0	0	0	0	0	0	0	0	0	0	0	0	0	0	0	0	0	0	0	0	0
Brassicaceae	NA	NA	P187	0.00245534	0	0	0	0	0	0	0	0	0	0	0	0	0	0	0	0.0015922	0.00036062	0	0	0	0	0	0	0	0	0	0	0	0.000424178	0	0	0	7.83331e-05	0	0
Poaceae	NA	NA	P191	0.00242636	0	0	0	0	0	0	0	0	0	0.00223161	0	0	0	0	0.000194748	0	0	0	0	0	0	0	0	0	0	0	0	0	0	0	0	0	0	0	0
Cyperaceae	Carex	NA	P182	0.00241402	0	0.000503221	0.000133479	0	3.14327e-05	3.30273e-05	0	0	0	0	0	0.000383898	2.95369e-05	0.000390379	0	0	0	6.76773e-05	0	0	0.000745931	0	6.60677e-05	2.93694e-05	0	0	0	0	0	0	0	0	0	0	0
Polemoniaceae	NA	NA	P184	0.00240829	0	0	0	0	0	0	0	0	0	0	0	0	0	0	0	0	0	0	0	0	0	0	0	0.00240829	0	0	0	0	0	0	0	0	0	0	0
Caprifoliaceae	Valeriana	NA	P201	0.00240654	0	0	0	0	0	0	0	0	0	0	0	0	0	0	0	0	0	0	0	0	0	0	0	0	0	0	0	0	0	0.00240654	0	0	0	0	0
Asparagaceae	Maianthemum	Maianthemum stellatum	P193	0.00233359	0	0	0	0	0	0	0	0	0	0	0	0	0	0	0	0.000222909	0.000240414	0.000879805	0	0	0	0	0	0	0	0.000379089	0	0.000224115	0	0	0	0	0	0	0.000387263
Fabaceae	Oxytropis	NA	P199	0.00232602	0	0	0	0	0	0	0.00204394	0	0	0	0	0	2.95369e-05	0	0	0	0	0	0	0	0	0	0	0	0	0	0	0.000128066	0	0.000124476	0	0	0	0	0
Polytrichaceae	NA	NA	P198	0.00227497	0	0	2.66959e-05	0	0	0.000165136	0	2.96016e-05	0.00164002	0	0	0	0.000413516	0	0	0	0	0	0	0	0	0	0	0	0	0	0	0	0	0	0	0	0	0	0
Cyperaceae	Carex	Carex atrata	P189	0.0022631	5.39593e-05	0	0	0.000186268	0	0	0	2.96016e-05	0	0.000202874	0	0	0.000974716	6.00583e-05	0	0	0	0.000101516	0.000600821	0	5.32808e-05	0	0	0	0	0	0	0	0	0	0	0	0	0	0
Asteraceae	NA	NA	P203	0.00222623	0	0	0	0	0	0	0.000668213	0	0.00155802	0	0	0	0	0	0	0	0	0	0	0	0	0	0	0	0	0	0	0	0	0	0	0	0	0	0
NA	NA	NA	P194	0.00221113	0	0	0	0	0	0	0	0	0	0	0	0	0	0	0	0	0	0	0	0	0	0.00221113	0	0	0	0	0	0	0	0	0	0	0	0	0
Rosaceae	Fallugia	Fallugia paradoxa	P196	0.00212788	0	0	0	0	0	0	0	0	0	0	0	8.22639e-05	0	6.00583e-05	3.2458e-05	0	3.00517e-05	6.76773e-05	6.67579e-05	9.14941e-05	2.66404e-05	0	0	0	3.45137e-05	0	4.3262e-05	0.000224115	0.000671615	8.29841e-05	0.000257779	6.19176e-05	0.000156666	9.4594e-05	4.30293e-05
Polemoniaceae	Collomia	NA	P197	0.0020609	0	0	0	0	0	0	0	0	0	0	0	0	0	0	0.000194748	0.00015922	0	0	0	0.00103693	0	0	0	0	0	0	0	0	0.000176741	0.000414921	0	0	7.83331e-05	0	0
NA	NA	NA	P217	0.00201326	0	0	0	0	0	0	0	0	0	0	2.67917e-05	0	0	0	0	0	0	0	0	0	0	0	0	0	0	0	0	0	0	0	0	0	0	0.00198647	0
Cyperaceae	Carex	NA	P195	0.00198222	8.09389e-05	0	0	0.000260776	0	0.000132109	0	0	0	0.000236686	0	0	0	0.000630612	0	9.55323e-05	3.00517e-05	0.000169193	0	0	0.000346325	0	0	0	0	0	0	0	0	0	0	0	0	0	0
NA	NA	NA	P206	0.00196263	0	0.000402576	0	0	0	0	0	0	0	0	0	0	0	0	0	3.18441e-05	0	0	0	0	0	0	0	0	0	0	0	0	0.000106045	0	0	3.09588e-05	0.000130555	0.000141891	0.00111876
Berberidaceae	Berberis	Berberis fortunei	P190	0.00195467	0	0.000134192	0	0	0	0	0	0	0	0	0.00158071	0	0	0	0	0	0	0	0	0	0.000239763	0	0	0	0	0	0	0	0	0	0	0	0	0	0
Lauraceae	Persea	NA	P209	0.00182651	0	0	0	0	0	0	0.00137573	0	0	0	0	0	0	0	0	0	0.000450775	0	0	0	0	0	0	0	0	0	0	0	0	0	0	0	0	0	0
Brassicaceae	NA	NA	P200	0.00179045	0	0	0	0	0	0	0	0	0	0	0	0	0	0	0.000129832	0.000636882	0.000570982	0	3.3379e-05	0	0	0	0	0	0	0	0	0	0.000106045	0	0	0	0.000313332	0	0
Asteraceae	Saussurea	NA	P202	0.00178078	0	0	0	0.000521551	0	0	3.93066e-05	0	0	0	0	0	0	0	0	0	0	0	0	0.00121992	0	0	0	0	0	0	0	0	0	0	0	0	0	0	0
Caryophyllaceae	NA	NA	P204	0.00177961	0	0	0	0	0	6.60546e-05	0	0.000177609	0	0	0	0	0.000502127	0.000120117	0	0	0	0	0.000267032	0	0	0	0	2.93694e-05	0	0	0	0	3.53482e-05	0	0	3.09588e-05	2.6111e-05	9.4594e-05	0.000430293
Onagraceae	Oenothera	NA	P208	0.00174339	0	0	0	0	0	0	0	0	0	0	0	0	0	0	0	0	0	0	0	0	0	0	0	0	0	0	4.3262e-05	0.000608311	0	0.000456413	0.000478733	0	0.000156666	0	0
Cystopteridaceae	Cystopteris	NA	P225	0.00167814	0	0	0	0	0	0	0	0	0	0	0	0	0	0	0	0	0	0	0	0	0	0	0	0	0	0	0	0	0	0	0	0	0	0	0.00167814
Boraginaceae	NA	NA	P205	0.00156311	0	0	0	0	0	0	0	0.00150968	0	0	2.67917e-05	0	0	0	0	0	0	0	0	0	2.66404e-05	0	0	0	0	0	0	0	0	0	0	0	0	0	0
NA	NA	NA	P223	0.0015441	0	0.000201288	0	0	0	0	0	0	0	0	0	0	0	0	0	0	0	3.38387e-05	0	0	0	0	0	0	0	0	0	0	0.00038883	0	3.68256e-05	3.09588e-05	5.2222e-05	0.000283782	0.000516351
Caprifoliaceae	Symphoricarpos	NA	P212	0.00151432	0	0	0	0	0	0	0	0	0	0.00125106	0.000187542	0	0	0	3.2458e-05	0	0	0	0	0	0	0	0	0	0	0	4.3262e-05	0	0	0	0	0	0	0	0
Brassicaceae	Alyssum	Alyssum alyssoides	P207	0.0015136	0	0	0	0	0	0	0	0	0	0	0	0	0	0.00135131	0.00016229	0	0	0	0	0	0	0	0	0	0	0	0	0	0	0	0	0	0	0	0
Asteraceae	NA	NA	P211	0.00150814	0	6.70961e-05	0.000106783	0	3.14327e-05	0	7.86133e-05	5.92031e-05	0.000246002	0	5.35834e-05	5.48426e-05	0	0	0	3.18441e-05	0.000120207	0.000101516	0	0	5.32808e-05	3.3502e-05	9.91015e-05	8.81083e-05	0	0	0	6.40328e-05	3.53482e-05	0	3.68256e-05	0	5.2222e-05	9.4594e-05	0
Juncaceae	Juncus	Juncus prominens	P219	0.00148598	0	0	0	0.00130388	0	0	0	0	0	0	0	0	0	0	0	3.18441e-05	0.000150258	0	0	0	0	0	0	0	0	0	0	0	0	0	0	0	0	0	0
Geraniaceae	Geranium	Geranium bohemicum	P216	0.00144363	2.69796e-05	0	0	0	0	0	0	0	0	0	2.67917e-05	2.74213e-05	0	0	0	3.18441e-05	0	6.76773e-05	3.3379e-05	6.09961e-05	0	0	0	0	0	0	0.000129786	0.000256131	0.000106045	0.000290444	0.000110477	9.28764e-05	0.000182777	0	0
Cyperaceae	Carex	Carex picta	P213	0.00142114	0.000242817	0	0	0.000484298	0	0.000132109	0	0	0	0.000101437	0	0	0	9.00874e-05	0	0	3.00517e-05	0	0	0	0.000293044	0	0	0	0	0	0	0	0	0	0	0	0	4.7297e-05	0
Poaceae	NA	NA	P221	0.00136854	0	0	0	0	0	0	0	0	0	0	0	0	0	0	0	0	0	0	0.00136854	0	0	0	0	0	0	0	0	0	0	0	0	0	0	0	0
Brassicaceae	Camelina	NA	P237	0.00135543	0	0	0	0	0	0	0	0	0	0	0	0	0	0	0	0	0	0	0	0	0	0	0	0	0	0.000113727	0	0	0	0.000165968	0	0	0	0	0.00107573
Asparagaceae	Maianthemum	Maianthemum racemosum	P224	0.0013434	0	0	0	0	0	0	0	0	0	0	0	0	0	0	0	0	0	0	0	0	0	0	0	0	0	0	0	0.000928475	0	0.000414921	0	0	0	0	0
Juncaceae	Luzula	NA	P215	0.00132916	0	0	0	0	0	0	0	0	0	0	0	0	0.00132916	0	0	0	0	0	0	0	0	0	0	0	0	0	0	0	0	0	0	0	0	0	0
NA	NA	NA	P220	0.00131732	0	0	0	0	0	0	0	0	0	0	0	0	0	0	0	0	0	0	0	0	0	0	0	0.000558019	0.000759301	0	0	0	0	0	0	0	0	0	0
Brassicaceae	NA	NA	P227	0.00131207	0	0	0	0	0	0	0	0	0	0	0	0	0	0	0	0	0	0	0.000801095	0	0	0	0	0	0	0.000303272	0	0	0.000176741	0	0	3.09588e-05	0	0	0
Asteraceae	Noticastrum	Noticastrum calvatum	P218	0.00130562	0	0.000100644	5.33917e-05	0	0	6.60546e-05	0	5.92031e-05	0	6.76247e-05	0	8.22639e-05	2.95369e-05	3.00291e-05	0	9.55323e-05	0	3.38387e-05	0	0.000426972	0	6.70039e-05	0.000132135	2.93694e-05	0	0	0	3.20164e-05	0	0	0	0	0	0	0
Poaceae	NA	NA	P210	0.00129224	0	0	0	0	0	3.30273e-05	0	0	0	0	0.00125921	0	0	0	0	0	0	0	0	0	0	0	0	0	0	0	0	0	0	0	0	0	0	0	0
Poaceae	NA	NA	P214	0.00128637	0	0	0	0	0	0	0	0	0	0	0	0.000904903	0	0	0	0	0	0	0	3.0498e-05	0	0	6.60677e-05	0.000146847	0.000138055	0	0	0	0	0	0	0	0	0	0
Cucurbitaceae	NA	NA	P228	0.00127515	0	0	0	0.000260776	0	0	0	0	0	0.00101437	0	0	0	0	0	0	0	0	0	0	0	0	0	0	0	0	0	0	0	0	0	0	0	0	0
Juncaceae	Juncus	NA	P233	0.00125853	0	0	0	0.000335283	0	0	0	0	0	0	0	0	0	0	0	6.36882e-05	0	0	0	0	0	0	0	0	0	0	0	0.000320164	0	0.000539397	0	0	0	0	0
Orobanchaceae	Orthocarpus	NA	P222	0.00122073	0	0	0	0	0	0	0	0	0	0	0	0	0	9.00874e-05	0	6.36882e-05	0.000931602	0.000135355	0	0	0	0	0	0	0	0	0	0	0	0	0	0	0	0	0
Cyperaceae	Carex	NA	P230	0.00119	0.000107919	0	2.66959e-05	0.000484298	0	0.000132109	0	0	8.20008e-05	6.76247e-05	0	0	0	9.00874e-05	0	0	0	0	0	0	0.000133202	0	6.60677e-05	0	0	0	0	0	0	0	0	0	0	0	0
Poaceae	NA	NA	P229	0.00116301	0	0	0	0	0.00116301	0	0	0	0	0	0	0	0	0	0	0	0	0	0	0	0	0	0	0	0	0	0	0	0	0	0	0	0	0	0
Asteraceae	NA	NA	P232	0.00115218	0	6.70961e-05	5.33917e-05	0	0	6.60546e-05	0	0	0.000123001	6.76247e-05	0	0	0	0	0	0	3.00517e-05	0	3.3379e-05	6.09961e-05	2.66404e-05	0	0.000198203	0.000146847	0.000103541	3.79089e-05	0	6.40328e-05	0	0	0	0	2.6111e-05	4.7297e-05	0
Rosaceae	Rubus	Rubus alceifolius	P234	0.00114233	0	0	0	0	0	0	3.93066e-05	0	4.10004e-05	0	0	0	0	0	6.49161e-05	6.36882e-05	0.000150258	3.38387e-05	0.000100137	0	0	0	0	0	0	3.79089e-05	0.000129786	0.000160082	7.06964e-05	4.14921e-05	0.000147303	6.19176e-05	0	0	0
Poaceae	Bromus	NA	P231	0.0011235	0	0	0	0	0.000942981	0	7.86133e-05	0	0	0	0	0	0	0	0	0	0	0	0	3.0498e-05	0	3.3502e-05	0	0	0	3.79089e-05	0	0	0	0	0	0	0	0	0
Cyperaceae	Schoenoplectus	Schoenoplectus acutus	P239	0.00110181	0	0	0	0.000745073	0	6.60546e-05	0.00023584	0	0	0	0	5.48426e-05	0	0	0	0	0	0	0	0	0	0	0	0	0	0	0	0	0	0	0	0	0	0	0
Fabaceae	NA	NA	P245	0.00107068	0	0	0	0	0	0	0	0	0	0	0	0	0	0	0	0	0	0	3.3379e-05	0	0	0	0	0	0	0	0	0	0	0.0010373	0	0	0	0	0
Poaceae	Helictochloa	NA	P226	0.00105893	0	3.3548e-05	0.000667396	3.72537e-05	0	0	0	0	0	0	0	8.22639e-05	0	0	0	0	3.00517e-05	3.38387e-05	0	0	0.000106562	3.3502e-05	0	0	3.45137e-05	0	0	0	0	0	0	0	0	0	0
NA	NA	NA	P235	0.000991706	0	0	0	0	0	0	0	0	0	0	0	0	0	0	0	0	0.000991706	0	0	0	0	0	0	0	0	0	0	0	0	0	0	0	0	0	0
Solanaceae	Capsicum	NA	P242	0.000980558	0	0	0	0	0	0	0	0	0	0.000980558	0	0	0	0	0	0	0	0	0	0	0	0	0	0	0	0	0	0	0	0	0	0	0	0	0
Brassicaceae	Draba	NA	P240	0.000976945	0	0	0	0	0	0	0	0	0	0	0	0	0	0	0	0	0	0	0	0	0	0	0	0	0	0.000606543	0	0	0	0	0	3.09588e-05	0.000339443	0	0
Plantaginaceae	Veronica	NA	P236	0.00094518	0	0	0	0	0	0	0	0	0	0	0	0	0.00094518	0	0	0	0	0	0	0	0	0	0	0	0	0	0	0	0	0	0	0	0	0	0
Cyperaceae	Carex	Carex pensylvanica	P243	0.000944721	0	0	0	0	0	0	0	0	0	0	0	0	0	0	6.49161e-05	0	0	0.000879805	0	0	0	0	0	0	0	0	0	0	0	0	0	0	0	0	0
Onagraceae	NA	NA	P246	0.000920725	0	0	0	0	0	0	0	0	0	0	0	0	0	0	0	0	0	0	0	0	0	0	0	0	0	3.79089e-05	0.000129786	0.000128066	0	0.000165968	0.000294605	0	7.83331e-05	0	8.60585e-05
Polemoniaceae	Phlox	Phlox hoodii	P241	0.000901172	0	0.00016774	2.66959e-05	0	0.000471491	9.90818e-05	0	2.96016e-05	0	0	0	0	0	0	0	0	0	0	0	0	0.000106562	0	0	0	0	0	0	0	0	0	0	0	0	0	0
Equisetaceae	Equisetum	NA	P238	0.000844211	0	0	0	0	0	0	0	0	0	0	0	0.00063069	2.95369e-05	0.000150146	0	0	0	3.38387e-05	0	0	0	0	0	0	0	0	0	0	0	0	0	0	0	0	0
NA	NA	NA	P247	0.000809947	0	0	0	0	0	0	0	0	0	0	0	0	2.95369e-05	0	6.49161e-05	0.000191065	3.00517e-05	3.38387e-05	0.000267032	3.0498e-05	0	0	0	0	0	0	4.3262e-05	0	0	4.14921e-05	0	3.09588e-05	0	4.7297e-05	0
Poaceae	Festuca	Festuca altaica	P244	0.000799242	0	0	0	0	0	0	0	0.000799242	0	0	0	0	0	0	0	0	0	0	0	0	0	0	0	0	0	0	0	0	0	0	0	0	0	0	0
Brassicaceae	NA	NA	P249	0.000788127	0	0	0	0	0	0	0.000628906	0	0	0	0	0	0	0	0	0.00015922	0	0	0	0	0	0	0	0	0	0	0	0	0	0	0	0	0	0	0
Chenopodiaceae	NA	NA	P257	0.000731497	0	0	0	0	0	0	0	0	0	0	0	0	0	0	0	0	0	0	0	0	0	0	0	0	0	0	0	0	0	0	0	0	0	0	0.000731497
NA	NA	NA	P251	0.00070782	0	0	0	0.00070782	0	0	0	0	0	0	0	0	0	0	0	0	0	0	0	0	0	0	0	0	0	0	0	0	0	0	0	0	0	0	0
Poaceae	Alopecurus	NA	P248	0.000691189	0	0	0	0	0	0	0	0	0	0	0	0	0	0	0	0	0.000691189	0	0	0	0	0	0	0	0	0	0	0	0	0	0	0	0	0	0
Saxifragaceae	NA	NA	P253	0.000662531	0	0	2.66959e-05	0	0	0	0	0	0	0	0	2.74213e-05	0	0	3.2458e-05	0	0	0	0	0	0	0	0	0	0	0.000227454	0	0	0	0	0	0	0	4.7297e-05	0.000301205
Apiaceae	Osmorhiza	NA	P252	0.000646214	0	0	0	0	0	0	0	0	0	0	0	0	0	0	0	0	0	0	0	0	0	0	0	0	0	0	0	0.000480246	0	0.000165968	0	0	0	0	0
Solanaceae	NA	NA	P259	0.000624499	0	0	0	0	0	0	0	0	0.000533005	0	0	0	0	0	0	0	0	0	0	9.14941e-05	0	0	0	0	0	0	0	0	0	0	0	0	0	0	0
Asteraceae	Crepis	Crepis nana	P262	0.000622381	0	0	0	0	0	0	0	0	0	0	0	0	0	0	0	0	0	0	0	0	0	0	0	0	0	0	0	0	0	0.000622381	0	0	0	0	0
Lamiaceae	NA	NA	P258	0.000596059	0	0	0	0.000596059	0	0	0	0	0	0	0	0	0	0	0	0	0	0	0	0	0	0	0	0	0	0	0	0	0	0	0	0	0	0	0
Cupressaceae	Platycladus	Platycladus orientalis	P250	0.00057999	0	0	0	0	0	0	0	0.000503227	0	0	0	0	0	0	0	0	0	0	0	0	0	3.3502e-05	0	0	0	0	4.3262e-05	0	0	0	0	0	0	0	0
Rosaceae	Prunus	Prunus avium	P254	0.000552212	0	0	0	0	0	0	0	2.96016e-05	0	0	5.35834e-05	0	0	0	0	0	0	0	0	0	0	0.000469027	0	0	0	0	0	0	0	0	0	0	0	0	0
Asteraceae	NA	NA	P256	0.000547396	0	0	0	0	0	0.000264218	0	0	0	0	0	0	2.95369e-05	0	0	6.36882e-05	3.00517e-05	0	0	0.000121992	0	0	0	0	0	3.79089e-05	0	0	0	0	0	0	0	0	0
Cucurbitaceae	NA	NA	P261	0.000524392	0	0	0	0.000186268	0	0	0	0	0	0.000338123	0	0	0	0	0	0	0	0	0	0	0	0	0	0	0	0	0	0	0	0	0	0	0	0	0
Ranunculaceae	Delphinium	NA	P265	0.000502642	0	0	0	0	0	0	0	0	0	0	0	0	0	0	3.2458e-05	0	0	0	0	0	0	0	0	0	0	0	0	6.40328e-05	0	0	0	6.19176e-05	0	0	0.000344234
Orobanchaceae	Pedicularis	Pedicularis ascendens	P255	0.000502127	0	0	0	0	0	0	0	0	0	0	0	0	0.000502127	0	0	0	0	0	0	0	0	0	0	0	0	0	0	0	0	0	0	0	0	0	0
Cyperaceae	Carex	Carex glomerabilis	P263	0.000500898	0	0	2.66959e-05	0	6.28654e-05	0	7.86133e-05	0	0.000246002	0	0	0	0	3.00291e-05	0	0	3.00517e-05	0	0	0	2.66404e-05	0	0	0	0	0	0	0	0	0	0	0	0	0	0
NA	NA	NA	P271	0.00047168	0	0	0	0	0	0	0.00047168	0	0	0	0	0	0	0	0	0	0	0	0	0	0	0	0	0	0	0	0	0	0	0	0	0	0	0	0
Violaceae	Viola	NA	P268	0.000465475	0	0	0	0	0	0	0	0	0	0	0	0	2.95369e-05	0	3.2458e-05	0	3.00517e-05	0	0	0	0	0	0	0	0	0	0	0	0	0.000373428	0	0	0	0	0
Polytrichaceae	NA	NA	P260	0.000443053	0	0	0	0	0	0	0	0	0	0	0	0	0.000443053	0	0	0	0	0	0	0	0	0	0	0	0	0	0	0	0	0	0	0	0	0	0
NA	NA	NA	P266	0.00043535	0	0	0	0	0	0	0	2.96016e-05	0	0.000405748	0	0	0	0	0	0	0	0	0	0	0	0	0	0	0	0	0	0	0	0	0	0	0	0	0
Asteraceae	NA	NA	P264	0.000412082	0	0.000201288	5.33917e-05	0	0	0	0	0	0	0	0	0	2.95369e-05	3.00291e-05	0	0	3.00517e-05	0	0	0	0	0	0	0	0	0	0	0	0	0	3.68256e-05	3.09588e-05	0	0	0
Asteraceae	NA	NA	P269	0.000385538	0	0	0	0	0	0	0	0	0	0	0	0	2.95369e-05	0	0	0	0.000120207	6.76773e-05	6.67579e-05	3.0498e-05	0	0	0	2.93694e-05	0	0	0	0	0	4.14921e-05	0	0	0	0	0
Asteraceae	NA	NA	P270	0.000375767	0	0	0	0	0	0	0	0	0	0	0	0	2.95369e-05	0	0	0	0	3.38387e-05	0	0.000274482	0	0	0	0	0	3.79089e-05	0	0	0	0	0	0	0	0	0
Poaceae	Deyeuxia	Deyeuxia heterophylla	P267	0.000357939	0	0	0	0	0	0	0	0	0	0	0	0	0.000324905	0	0	0	0	0	0	0	0	0	3.30338e-05	0	0	0	0	0	0	0	0	0	0	0	0
NA	NA	NA	P274	0.000337402	0	0	0	0	0	0	0	0	0	0	0	0	0	0	0	0	0	0	0	0	0	0	0	0	0	0	0	0	0.000176741	0	3.68256e-05	0.000123835	0	0	0
Campanulaceae	Lobelia	Lobelia galpinii	P273	0.000332232	0	0	0	0	0	0	0	0	0	0	2.67917e-05	0	0	0	3.2458e-05	0	0	0	0	0	0	0	0	0	0	0	4.3262e-05	0.000128066	7.06964e-05	0	0	3.09588e-05	0	0	0
Asteraceae	Diplostephium	Diplostephium crypteriophyllum	P272	0.00031747	0	0	2.66959e-05	0	0	3.30273e-05	0	0	0	0	0	0	0	0	0	0	0	3.38387e-05	0	0	0	0	0.000165169	5.87389e-05	0	0	0	0	0	0	0	0	0	0	0
Loasaceae	Mentzelia	NA	P281	0.000312985	0	0	0	0	0	0	0	0	0	0	0	0	0	0	0	0	0	0	0	0	0	0	0	0	0	0	0	6.40328e-05	0	0.000248952	0	0	0	0	0
Brassicaceae	NA	NA	P276	0.00030498	0	0	0	0	0	0	0	0	0	0	0	0	0	0	0	0	0	0	0	0.00030498	0	0	0	0	0	0	0	0	0	0	0	0	0	0	0
Polygonaceae	Persicaria	Persicaria amphibia	P275	0.000300517	0	0	0	0	0	0	0	0	0	0	0	0	0	0	0	0	0.000300517	0	0	0	0	0	0	0	0	0	0	0	0	0	0	0	0	0	0
NA	NA	NA	P277	0.00028222	0	0	0	3.72537e-05	0	0	0	0	0	0	0	0	2.95369e-05	6.00583e-05	0	0	0	0	3.3379e-05	0.000121992	0	0	0	0	0	0	0	0	0	0	0	0	0	0	0
Asteraceae	Adenocaulon	Adenocaulon bicolor	P280	0.000274621	0	0	0	0	0	0	0	0	0	0	0	0	0	0	0	0	3.00517e-05	0.000101516	6.67579e-05	0	0	0	3.30338e-05	0	0	0	4.3262e-05	0	0	0	0	0	0	0	0
Asteraceae	NA	NA	P293	0.000245485	0	0	2.66959e-05	0	0	0	0	2.96016e-05	0	0	0	0	0	0	0	0	0	0	0	0	0	0	0	0	0	0	0	0	0	0	0	0	0	0.000189188	0
Asteraceae	Hypochaeris	Hypochaeris maculata	P279	0.000240933	0	0	0	0	0	0	0	0	0	0	0	0	5.90737e-05	0	0	0	0	0	0	0.00015249	0	0	0	2.93694e-05	0	0	0	0	0	0	0	0	0	0	0
Poaceae	Bromus	Bromus rubens	P278	0.000240742	0	0	0	0	6.28654e-05	0	0	0	0	0	8.03751e-05	0	0	0	0	0	0	0	0	3.0498e-05	0	6.70039e-05	0	0	0	0	0	0	0	0	0	0	0	0	0
Gentianaceae	Gentiana	NA	P283	0.000240414	0	0	0	0	0	0	0	0	0	0	0	0	0	0	0	0	0.000240414	0	0	0	0	0	0	0	0	0	0	0	0	0	0	0	0	0	0
Poaceae	Bromus	Bromus danthoniae	P290	0.000237052	0	0	0	0	3.14327e-05	0	0	0	0	0	0	0	0	0	0	0	0	0	0	0	0	3.3502e-05	0	0	0	0	0	0	0	0	0	0	0	0	0.000172117
Orchidaceae	Spiranthes	NA	P288	0.000236871	0	0	0	0	0	0	0	0	0	0	0	0	0	0	0	0	0	0.000236871	0	0	0	0	0	0	0	0	0	0	0	0	0	0	0	0	0
Saxifragaceae	NA	NA	P282	0.000236813	0	0	0	0	0	0	0	0.000236813	0	0	0	0	0	0	0	0	0	0	0	0	0	0	0	0	0	0	0	0	0	0	0	0	0	0	0
Asteraceae	Anisopappus	Anisopappus corymbosus	P287	0.000234337	0	0	0	0	0	0	0	0	0	0.000101437	0	0	0	0	0	3.18441e-05	0	6.76773e-05	3.3379e-05	0	0	0	0	0	0	0	0	0	0	0	0	0	0	0	0
Asteraceae	Chaetanthera	Chaetanthera pulvinata	P284	0.000232216	0	0	0	3.72537e-05	0	0	0	0	0	0	0	0	0	3.00291e-05	0	0	0	6.76773e-05	6.67579e-05	3.0498e-05	0	0	0	0	0	0	0	0	0	0	0	0	0	0	0
Caprifoliaceae	Lonicera	Lonicera involucrata	P286	0.000227206	0	0	0	0	0	0	0	0	0	0	0	0	0	0	0.000227206	0	0	0	0	0	0	0	0	0	0	0	0	0	0	0	0	0	0	0	0
Betulaceae	NA	NA	P285	0.000224115	0	0	0	0	0	0	0	0	0	0	0	0	0	0	0	0	0	0	0	0	0	0	0	0	0	0	0	0.000224115	0	0	0	0	0	0	0
Caryophyllaceae	Moehringia	Moehringia lateriflora	P297	0.000220525	0	0	0	0	0	0	0	0	0	0	0	0	0	0	0	0	0	0	0	0	0	0	0	0	0	0	0	9.60492e-05	0	0.000124476	0	0	0	0	0
Grimmiaceae	NA	NA	P305	0.000215146	0	0	0	0	0	0	0	0	0	0	0	0	0	0	0	0	0	0	0	0	0	0	0	0	0	0	0	0	0	0	0	0	0	0	0.000215146
Orobanchaceae	Aphyllon	Aphyllon fasciculatum	P306	0.000215146	0	0	0	0	0	0	0	0	0	0	0	0	0	0	0	0	0	0	0	0	0	0	0	0	0	0	0	0	0	0	0	0	0	0	0.000215146
Asteraceae	NA	NA	P291	0.000204894	0	0	0	0	0	0	0	0	0	0	0	0	2.95369e-05	0	0	3.18441e-05	0	3.38387e-05	3.3379e-05	0	0	0	3.30338e-05	0	0	0	4.3262e-05	0	0	0	0	0	0	0	0
Asteraceae	Atractylodes	Atractylodes lancea	P294	0.000204176	0	0	0	7.45073e-05	0	3.30273e-05	0	0	0	0	0	0	0	0	0	3.18441e-05	0	3.38387e-05	0	0	0	0	0	0	0	0	0	0	0	0	0	3.09588e-05	0	0	0
Sapindaceae	Acer	NA	P296	0.000203399	0	0	0	0	0	0	0	0	0	0	0	0	0	0	0	3.18441e-05	0	0	0	0	0	0	0	0	0	0	0	6.40328e-05	7.06964e-05	0	3.68256e-05	0	0	0	0
Cucurbitaceae	NA	NA	P299	0.000202874	0	0	0	0	0	0	0	0	0	0.000202874	0	0	0	0	0	0	0	0	0	0	0	0	0	0	0	0	0	0	0	0	0	0	0	0	0
Asteraceae	NA	NA	P292	0.000200051	0	0	0	0	0	0	0	0	0	0	0	0	5.90737e-05	0	0	0	0	3.38387e-05	3.3379e-05	3.0498e-05	0	0	0	0	0	0	4.3262e-05	0	0	0	0	0	0	0	0
NA	NA	NA	P295	0.0001942	0	0	0	0	0	0	0	0	0	0	0	0	0	0	0	3.18441e-05	0	0	0	0	0	0	0	0	0	0	0	9.60492e-05	3.53482e-05	0	0	3.09588e-05	0	0	0
Plumbaginaceae	Aegialitis	Aegialitis annulata	P289	0.000193723	0	0	0	0	0	0	0	0	0	0	0	2.74213e-05	0	0	0	0	6.01034e-05	0	0	0	0	0	0	0	0	0	4.3262e-05	0	0	0	3.68256e-05	0	2.6111e-05	0	0
Cyperaceae	Carex	Carex filifolia	P303	0.000183215	0	0	0	0	0	0	0	0	0	0	0	0	0	0	0	0	0	0	0	0	0	0	0	5.87389e-05	0	0	0	0	0	0.000124476	0	0	0	0	0
Fabaceae	NA	NA	P298	0.000181961	0	0	0	0	0	0	0	2.96016e-05	0	0	0	0	0	0	0	0	3.00517e-05	0	0	0	5.32808e-05	0	0	0	6.90274e-05	0	0	0	0	0	0	0	0	0	0
Boraginaceae	Lappula	NA	P302	0.000173094	0	0	0	0	0	0	0	0	0	0	0	0	0	0	0.000129832	0	0	0	0	0	0	0	0	0	0	0	4.3262e-05	0	0	0	0	0	0	0	0
NA	NA	NA	P315	0.000171943	0	0	0	0	0	0	0	0	0	0	0	0	0	0	0	0	3.00517e-05	0	0	0	0	0	0	0	0	0	0	0	0	0	0	0	0	0.000141891	0
Iridaceae	Sisyrinchium	NA	P307	0.00015922	0	0	0	0	0	0	0	0	0	0	0	0	0	0	0	0.00015922	0	0	0	0	0	0	0	0	0	0	0	0	0	0	0	0	0	0	0
Polygonaceae	Rheum	NA	P300	0.000154907	0	0	0	0	0	0	0	0	0	0	0	0	8.86106e-05	0	3.2458e-05	0	0	3.38387e-05	0	0	0	0	0	0	0	0	0	0	0	0	0	0	0	0	0
Amaryllidaceae	Allium	NA	P304	0.000154794	0	0	0	0	0	0	0	0	0	0	0	0	0	0	0	0	0	0	0	0	0	0	0	0	0	0	0	0	0	0	0	0.000154794	0	0	0
Cyperaceae	Carex	Carex phragmitoides	P301	0.000147282	0	3.3548e-05	0	0	0	0	0	0	0	3.38123e-05	0	0	0	0	0	0	0	0	0	0	7.99211e-05	0	0	0	0	0	0	0	0	0	0	0	0	0	0
Ranunculaceae	NA	NA	P327	0.000141891	0	0	0	0	0	0	0	0	0	0	0	0	0	0	0	0	0	0	0	0	0	0	0	0	0	0	0	0	0	0	0	0	0	0.000141891	0
Asteraceae	Trichocline	Trichocline caulescens	P310	0.000132252	0	0	0	0	0	0	3.93066e-05	0	0	0	0	0	2.95369e-05	3.00291e-05	0	0	0	0	3.3379e-05	0	0	0	0	0	0	0	0	0	0	0	0	0	0	0	0
Poaceae	Bromus	Bromus riparius	P314	0.000131179	0	0	0	0	0	0	0	0	0	0	0	0	0	0	3.2458e-05	3.18441e-05	3.00517e-05	0	0	0	0	0	0	0	0	0	0	0	0	0	3.68256e-05	0	0	0	0
Asteraceae	NA	NA	P313	0.000130006	0	3.3548e-05	0	0	0	3.30273e-05	0	0	0	0	0	0	0	0	0	0	3.00517e-05	0	3.3379e-05	0	0	0	0	0	0	0	0	0	0	0	0	0	0	0	0
Ranunculaceae	Clematis	NA	P316	0.000127376	0	0	0	0	0	0	0	0	0	0	0	0	0	0	0	0.000127376	0	0	0	0	0	0	0	0	0	0	0	0	0	0	0	0	0	0	0
Asteraceae	NA	NA	P309	0.000122434	0	0	0	0	0	0	0	0	0	0	5.35834e-05	0	0	0	0	0	0	0	0	0	0	3.3502e-05	0	0	0	0	0	0	3.53482e-05	0	0	0	0	0	0
Polygonaceae	NA	NA	P311	0.000120223	0	3.3548e-05	0	0	0	0	0	0	0	0	0	0	2.95369e-05	0	0	0	0	0	0	3.0498e-05	2.66404e-05	0	0	0	0	0	0	0	0	0	0	0	0	0	0
Polemoniaceae	Phlox	Phlox alaskensis	P312	0.000118317	0	3.3548e-05	2.66959e-05	0	3.14327e-05	0	0	0	0	0	0	0	0	0	0	0	0	0	0	0	2.66404e-05	0	0	0	0	0	0	0	0	0	0	0	0	0	0
Rosaceae	Geum	NA	P308	0.00011676	0	0	0	0	0	0	0	0	0	0	0	5.48426e-05	0	0	0	0	0	0	0	0	0	0	0	0	0	0	0	0	0	0	0	6.19176e-05	0	0	0
Onagraceae	Oenothera	Oenothera nuttallii	P324	0.000110477	0	0	0	0	0	0	0	0	0	0	0	0	0	0	0	0	0	0	0	0	0	0	0	0	0	0	0	0	0	0	0.000110477	0	0	0	0
NA	NA	NA	P320	0.000104488	0	0	0	0	0	0	0	0	0	0	0	0	0	0	0	0	0	0	0	0	0	0	0	0	0	0	0	0	3.53482e-05	0	0	0	2.6111e-05	0	4.30293e-05
Saxifragaceae	Micranthes	NA	P323	0.000100695	0	0	0	0	0	0	0	5.92031e-05	0	0	0	0	0	0	0	0	0	0	0	0	0	0	0	0	0	0	0	0	0	4.14921e-05	0	0	0	0	0
Ranunculaceae	Ranunculus	NA	P321	9.73741e-05	0	0	0	0	0	0	0	0	0	0	0	0	0	0	9.73741e-05	0	0	0	0	0	0	0	0	0	0	0	0	0	0	0	0	0	0	0	0
Poaceae	NA	NA	P331	9.68096e-05	0	0	0	0	0	0	0	0	0	0	0	0	0	0	0	0	3.00517e-05	0	6.67579e-05	0	0	0	0	0	0	0	0	0	0	0	0	0	0	0	0
Fabaceae	Astragalus	NA	P318	9.60492e-05	0	0	0	0	0	0	0	0	0	0	0	0	0	0	0	0	0	0	0	0	0	0	0	0	0	0	0	9.60492e-05	0	0	0	0	0	0	0
Onagraceae	Oenothera	NA	P319	9.60492e-05	0	0	0	0	0	0	0	0	0	0	0	0	0	0	0	0	0	0	0	0	0	0	0	0	0	0	0	9.60492e-05	0	0	0	0	0	0	0
Ranunculaceae	Clematis	Clematis loureiroana	P328	9.55323e-05	0	0	0	0	0	0	0	0	0	0	0	0	0	0	0	9.55323e-05	0	0	0	0	0	0	0	0	0	0	0	0	0	0	0	0	0	0	0
NA	NA	NA	P322	9.54141e-05	0	0	0	0	0	0	0	0	0	0	0	0	0	0	6.49161e-05	0	0	0	0	3.0498e-05	0	0	0	0	0	0	0	0	0	0	0	0	0	0	0
NA	NA	NA	P345	9.4594e-05	0	0	0	0	0	0	0	0	0	0	0	0	0	0	0	0	0	0	0	0	0	0	0	0	0	0	0	0	0	0	0	0	0	9.4594e-05	0
Orobanchaceae	Castilleja	NA	P346	9.4594e-05	0	0	0	0	0	0	0	0	0	0	0	0	0	0	0	0	0	0	0	0	0	0	0	0	0	0	0	0	0	0	0	0	0	9.4594e-05	0
Brassicaceae	Alyssum	Alyssum dasycarpum	P347	9.4594e-05	0	0	0	0	0	0	0	0	0	0	0	0	0	0	0	0	0	0	0	0	0	0	0	0	0	0	0	0	0	0	0	0	0	9.4594e-05	0
Orobanchaceae	Orthocarpus	Orthocarpus tenuifolius	P330	9.3942e-05	0	0	0	0	0	0	0	0	0	0	0	0	0	0	0	0	6.01034e-05	3.38387e-05	0	0	0	0	0	0	0	0	0	0	0	0	0	0	0	0	0
Linaceae	Linum	NA	P325	9.28764e-05	0	0	0	0	0	0	0	0	0	0	0	0	0	0	0	0	0	0	0	0	0	0	0	0	0	0	0	0	0	0	0	9.28764e-05	0	0	0
Rubiaceae	Galium	Galium trifidum	P329	9.19475e-05	0	0	0	0	0	0	0	0	0	0	0	0	0	0	0	3.18441e-05	6.01034e-05	0	0	0	0	0	0	0	0	0	0	0	0	0	0	0	0	0	0
Poaceae	NA	NA	P317	9.11095e-05	0	0	0	0	0	0	0	0	0	0	0	2.74213e-05	0	0	0	6.36882e-05	0	0	0	0	0	0	0	0	0	0	0	0	0	0	0	0	0	0	0
Ephedraceae	Ephedra	NA	P337	8.65239e-05	0	0	0	0	0	0	0	0	0	0	0	0	0	0	0	0	0	0	0	0	0	0	0	0	0	0	8.65239e-05	0	0	0	0	0	0	0	0
Brassicaceae	Boechera	NA	P326	8.62144e-05	0	0	0	0	0	0	0	0	0	0	0	0	0	0	0	0	6.01034e-05	0	0	0	0	0	0	0	0	0	0	0	0	0	0	0	2.6111e-05	0	0
Orobanchaceae	Aphyllon	Aphyllon fasciculatum	P348	8.60585e-05	0	0	0	0	0	0	0	0	0	0	0	0	0	0	0	0	0	0	0	0	0	0	0	0	0	0	0	0	0	0	0	0	0	0	8.60585e-05
Brachytheciaceae	NA	NA	P349	8.60585e-05	0	0	0	0	0	0	0	0	0	0	0	0	0	0	0	0	0	0	0	0	0	0	0	0	0	0	0	0	0	0	0	0	0	0	8.60585e-05
Brassicaceae	Arabis	Arabis crucisetosa	P343	8.29841e-05	0	0	0	0	0	0	0	0	0	0	0	0	0	0	0	0	0	0	0	0	0	0	0	0	0	0	0	0	0	8.29841e-05	0	0	0	0	0
Asteraceae	Artemisia	Artemisia armeniaca	P354	8.20008e-05	0	0	0	0	0	0	0	0	8.20008e-05	0	0	0	0	0	0	0	0	0	0	0	0	0	0	0	0	0	0	0	0	0	0	0	0	0	0
NA	NA	NA	P351	7.86133e-05	0	0	0	0	0	0	7.86133e-05	0	0	0	0	0	0	0	0	0	0	0	0	0	0	0	0	0	0	0	0	0	0	0	0	0	0	0	0
Brassicaceae	NA	NA	P335	7.58179e-05	0	0	0	0	0	0	0	0	0	0	0	0	0	0	0	0	0	0	0	0	0	0	0	0	0	7.58179e-05	0	0	0	0	0	0	0	0	0
Brassicaceae	Boechera	Boechera holboellii	P336	7.58179e-05	0	0	0	0	0	0	0	0	0	0	0	0	0	0	0	0	0	0	0	0	0	0	0	0	0	7.58179e-05	0	0	0	0	0	0	0	0	0
Violaceae	Viola	NA	P344	7.15437e-05	0	0	0	0	0	0	0	0	0	0	0	0	0	0	0	0	3.00517e-05	0	0	0	0	0	0	0	0	0	0	0	0	4.14921e-05	0	0	0	0	0
Primulaceae	Primula	Primula conjugens	P342	7.10936e-05	0	0	0	0	0	0	0	2.96016e-05	0	0	0	0	0	0	0	0	0	0	0	0	0	0	0	0	0	0	0	0	0	4.14921e-05	0	0	0	0	0
Orchidaceae	Spiranthes	Spiranthes x stellata	P355	6.76773e-05	0	0	0	0	0	0	0	0	0	0	0	0	0	0	0	0	0	6.76773e-05	0	0	0	0	0	0	0	0	0	0	0	0	0	0	0	0	0
Poaceae	Bromus	Bromus pellitus	P356	6.71913e-05	0	0	0	0	0	0	0	0	0	3.38123e-05	0	0	0	0	0	0	0	0	3.3379e-05	0	0	0	0	0	0	0	0	0	0	0	0	0	0	0	0
Asteraceae	NA	NA	P350	6.64062e-05	0	0	0	0	0	3.30273e-05	0	0	0	0	0	0	0	0	0	0	0	0	3.3379e-05	0	0	0	0	0	0	0	0	0	0	0	0	0	0	0	0
Gentianaceae	Frasera	Frasera speciosa	P340	6.49161e-05	0	0	0	0	0	0	0	0	0	0	0	0	0	0	6.49161e-05	0	0	0	0	0	0	0	0	0	0	0	0	0	0	0	0	0	0	0	0
Ericaceae	Arctostaphylos	Arctostaphylos uva-ursi	P341	6.49161e-05	0	0	0	0	0	0	0	0	0	0	0	0	0	0	6.49161e-05	0	0	0	0	0	0	0	0	0	0	0	0	0	0	0	0	0	0	0	0
NA	NA	NA	P338	6.40328e-05	0	0	0	0	0	0	0	0	0	0	0	0	0	0	0	0	0	0	0	0	0	0	0	0	0	0	0	6.40328e-05	0	0	0	0	0	0	0
Ranunculaceae	Ceratocephala	NA	P339	6.40328e-05	0	0	0	0	0	0	0	0	0	0	0	0	0	0	0	0	0	0	0	0	0	0	0	0	0	0	0	6.40328e-05	0	0	0	0	0	0	0
Polygonaceae	Bistorta	Bistorta vacciniifolia	P353	6.36882e-05	0	0	0	0	0	0	0	0	0	0	0	0	0	0	0	6.36882e-05	0	0	0	0	0	0	0	0	0	0	0	0	0	0	0	0	0	0	0
Paracryphiaceae	Quintinia	NA	P357	6.09961e-05	0	0	0	0	0	0	0	0	0	0	0	0	0	0	0	0	0	0	0	6.09961e-05	0	0	0	0	0	0	0	0	0	0	0	0	0	0	0
Polemoniaceae	Microsteris	Microsteris gracilis	P352	5.92031e-05	0	0	0	0	0	0	0	5.92031e-05	0	0	0	0	0	0	0	0	0	0	0	0	0	0	0	0	0	0	0	0	0	0	0	0	0	0	0
Orobanchaceae	Pedicularis	NA	P334	5.90737e-05	0	0	0	0	0	0	0	0	0	0	0	0	5.90737e-05	0	0	0	0	0	0	0	0	0	0	0	0	0	0	0	0	0	0	0	0	0	0
Rosaceae	Physocarpus	NA	P332	5.8996e-05	2.69796e-05	0	0	0	0	0	0	0	0	0	0	0	0	0	0	0	0	0	0	0	0	0	0	0	0	0	0	3.20164e-05	0	0	0	0	0	0	0
Cardiopteridaceae	Citronella	Citronella moorei	P333	5.89063e-05	0	0	0	0	0	0	0	0	0	0	0	0	2.95369e-05	0	0	0	0	0	0	0	0	0	0	2.93694e-05	0	0	0	0	0	0	0	0	0	0	0
