# Supplementary material for: The precautionary principle and dietary DNA metabarcoding: Commonly used abundance thresholds change ecological interpretation
Source: Mol Ecol. 2022 Jan 30;31(6):1615–26. doi: 10.1111/mec.16352 (PMC9303378; doi:10.1111/mec.16352)
Supplement: Supplementary file 3 — Data S2 [file MEC-31-1615-s007.xlsx]

## Sheet: 0% RRA threshold
28.84% of all cells filled
				Bighorn Sheep	Bighorn Sheep	Bighorn Sheep	Bighorn Sheep	Bighorn Sheep	Bighorn Sheep	Bighorn Sheep	Bighorn Sheep	Bighorn Sheep	Bighorn Sheep	Bighorn Sheep	Bighorn Sheep	Bighorn Sheep	Bighorn Sheep
				Winter	Winter	Winter	Winter	Summer	Summer	Summer	Summer	Summer	Summer	Summer	Summer	Summer	Summer
Family	Genus	Species	PlantID	YNP012	YNP039	YNP061	YNP191	YNP041	YNP042	YNP044	YNP045	YNP067	YNP068	YNP069	YNP070	YNP071	YNP072
Poaceae			P4	0.00174999	0.0821076	0.0499929	0.174952	0.00477699	0.00047297	0.00439862	0.00170269	0.00321619	0.00184458	0.00326349	0.00108783	0.00269593	0.00884453
Poaceae			P10	0.0197228	0.0137634	0.0157499	0.0340065	0.0276687		0.0101216	0.00193918	0.00548645	0.00354727	0.00458781	0.00231755	0.0137161	0.0145202
Poaceae			P17	0.00255404	4.7297e-05	0.00439862	0.000236485	0.000331079	9.4594e-05	0.0016081	0.00146621	0.00132432	0.0124864	0.00108783	0.000756752	0.0167431	0.00264863
Poaceae			P19		0.00198647	0.000662158	0.00113513	0.314288	0.000283782	0.00340538	0.00174999	0.00184458	0.00236485	0.000898643	0.00529726		0.00614861
Poaceae			P24						4.7297e-05					0.00335809	0.000425673
Poaceae	Hesperostipa	Hesperostipa comata	P26		0.0977629	0.0230809	0.154094	0.0101216					0.000662158			0.00047297	0.0141418
Poaceae			P28		0.0570402		0.0825332	0.0168377	4.7297e-05	0.0144256	0.000425673	0.00567564	0.00222296		0.000141891	0.0169796	0.0296079
Poaceae	Bromus		P42						4.7297e-05
Poaceae	Achnatherum	Achnatherum chingii	P43		0.0502294	0.00917561	0.0889656	0.000425673	4.7297e-05				0.000898643			0.00203377	0.00141891
Poaceae			P48		0.00524996	0.0123918	0.0253985	0.00122972	4.7297e-05		0.000141891		0.012581	4.7297e-05	0.000662158	0.000851346	0.00179729
Poaceae			P51							9.4594e-05	4.7297e-05	0.000614861	4.7297e-05		0.00047297
Poaceae	Bromus		P76							0.000425673	0.000141891		4.7297e-05	0.000189188	0.00141891
Poaceae			P90								9.4594e-05		0.000331079	0.000331079	4.7297e-05
Poaceae			P103		0.000141891		4.7297e-05	9.4594e-05									0.000141891
Poaceae	Bromus		P109					4.7297e-05
Poaceae	Achnatherum	Achnatherum richardsonii	P122							0.000520267			0.000189188
Poaceae	Bromus	Bromus hordeaceus	P131	9.4594e-05							4.7297e-05
Poaceae	Bromus		P138							0.00222296	9.4594e-05		9.4594e-05	9.4594e-05
Poaceae			P142				4.7297e-05
Poaceae	Bromus		P143							0.000283782	0.000283782	0.000141891	0.000425673	0.000236485	4.7297e-05
Poaceae			P147		4.7297e-05	4.7297e-05	9.4594e-05	0.00212836							4.7297e-05	0.000756752
Poaceae	Bromus		P156	0.000236485				0.000283782					4.7297e-05	0.000236485	9.4594e-05		0.00146621
Poaceae	Triticum	Triticum aestivum	P157		4.7297e-05		4.7297e-05	9.4594e-05
Poaceae	Bromus		P160	0.000898643				9.4594e-05		4.7297e-05			0.000189188				9.4594e-05
Poaceae	Bromus		P162						4.7297e-05
Poaceae			P170		0.000425673	0.00108783	0.000898643	0.000520267
Poaceae	Bromus		P185	4.7297e-05				0.000141891								0.000141891	0.00241215
Poaceae			P214		4.7297e-05	0.000189188	0.000189188
Poaceae	Bromus		P231	4.7297e-05				4.7297e-05
Poaceae	Deyeuxia	Deyeuxia heterophylla	P267		4.7297e-05
Poaceae	Bromus	Bromus rubens	P278	9.4594e-05
Poaceae	Bromus	Bromus danthoniae	P290	4.7297e-05													0.000189188
Poaceae	Bromus	Bromus riparius	P314										4.7297e-05
Geraniaceae	Geranium		P5	4.7297e-05			4.7297e-05		0.208438	0.219458	0.125006	0.261221	0.199026	0.224755	0.23989
Geraniaceae	Geranium	Geranium bohemicum	P216						0.000141891	0.000236485	9.4594e-05	0.000331079	9.4594e-05	9.4594e-05	0.000236485
Pinaceae			P8	0.613016	0.0278106	0.658658	0.00364187	4.7297e-05	4.7297e-05	4.7297e-05	4.7297e-05		9.4594e-05		0.0401551	9.4594e-05	0.0110202
Pinaceae	Pinus		P40	0.0387362					0.000236485	0.000189188	0.00104053	0.000189188		0.000236485	0.016885	0.00321619	0.0113986
Rosaceae	Potentilla		P9				0.000141891	0.000189188	0.0206215	0.0276687	0.00425673	0.0946885	0.000851346	0.0669725	0.0146148		0.000425673
Rosaceae			P16				4.7297e-05		0.105378		0.00638509		0.00614861	0.144587	0.0063378
Rosaceae	Geum		P20				4.7297e-05	0.00373646	0.00543915	0.0126283	0.00118242	0.00520267	0.000804049	0.00364187	0.0145202	0.363146	0.0428984
Rosaceae	Rubus	Rubus idaeus	P32				4.7297e-05	4.7297e-05	0.0169796	0.000709455	0.00799319	0.00118242	0.00444592	0.00681076	0.160715	0.000141891	4.7297e-05
Rosaceae	Prunus		P35	0.188431
Rosaceae			P55							9.4594e-05			4.7297e-05			0.00141891	0.00047297
Rosaceae	Potentilla		P78						0.00094594
Rosaceae	Rubus	Rubus occidentalis	P86						0.0140945	0.000283782	0.00132432	0.000331079	0.00094594	0.00548645	0.000756752
Rosaceae	Potentilla		P99						0.000236485	0.000378376	0.000141891	0.00189188	4.7297e-05	0.0016081	0.000141891
Rosaceae	Fallugia	Fallugia paradoxa	P196				4.7297e-05		4.7297e-05	0.000141891	0.000662158	9.4594e-05	0.000283782		0.000236485	9.4594e-05	4.7297e-05
Rosaceae	Rubus	Rubus alceifolius	P234					4.7297e-05	0.000141891	0.000141891	4.7297e-05	4.7297e-05	9.4594e-05	4.7297e-05
Rosaceae	Prunus	Prunus avium	P254	0.00047297
Rosaceae	Geum		P308											4.7297e-05
Rosaceae	Physocarpus		P332							4.7297e-05
Polygonaceae			P2	0.0440808	0.0094594	0.0116351	0.0112094	0.193397	0.0316417	0.00165539	0.198174	0.00335809	0.0162229	0.173343	0.13929	0.0550537	0.106607
Polygonaceae			P27							0.000189188	0.00113513	0.000236485	0.00402024	0.00179729	0.000236485
Polygonaceae	Polygonum		P36							4.7297e-05	0.000709455
Polygonaceae			P84		0.000141891			0.000236485	0.000331079	4.7297e-05	0.00231755		0.000283782	0.00113513	0.00189188	0.000567564	0.000662158
Cyperaceae	Carex		P6	0.00198647	0.498983	0.0816819	0.130729						4.7297e-05				0.00108783
Cyperaceae	Carex		P25					9.4594e-05									0.000804049
Cyperaceae	Carex		P61											0.000236485
Cyperaceae	Carex		P68						4.7297e-05		0.00482429		0.000189188	0.000141891	9.4594e-05
Cyperaceae	Carex	Carex ebenea	P161		4.7297e-05
Cyperaceae	Carex		P182		9.4594e-05	4.7297e-05
Cyperaceae	Carex	Carex picta	P213													4.7297e-05
Cyperaceae	Carex		P230		9.4594e-05
Cyperaceae	Carex	Carex filifolia	P303			4.7297e-05						0.000141891
Grossulariaceae	Ribes		P18			0.00288512		0.0280471		0.000520267	0.00491889	0.0015608	0.00208107	0.0758171	0.00742563	0.184506	0.251242
Onagraceae	Chamaenerion	Chamaenerion angustifolium	P13	4.7297e-05	4.7297e-05	0.000189188	9.4594e-05	0.000425673	0.125242	0.00879724	0.042993	0.0253985	0.0167904	0.017358	0.000756752	0.000189188	0.0422835
Onagraceae			P54							0.00193918	0.000331079	0.000898643	0.00326349	0.00539186	0.00704725	0.0206215	0.00860805
Onagraceae	Oenothera		P77					0.00179729	0.00184458	0.0156553		0.00520267	0.00922291	4.7297e-05	0.00283782		0.00141891
Onagraceae			P115					0.000567564	0.00094594	0.0063378		0.00189188	0.00250674		0.000804049		0.000756752
Onagraceae	Gayophytum		P116						4.7297e-05					0.000189188
Onagraceae	Oenothera		P208							0.000662158		0.00047297	0.000378376		9.4594e-05
Onagraceae			P246					4.7297e-05	0.000141891	0.000141891		0.000141891	0.000236485		0.000141891		9.4594e-05
Onagraceae	Oenothera		P319							9.4594e-05
Onagraceae	Oenothera	Oenothera nuttallii	P324										0.000141891
Sarcobataceae	Sarcobatus	Sarcobatus vermiculatus	P29			0.000141891		0.135033		0.0486213		0.0454997				0.00643239	0.0804049
Saxifragaceae			P33	0.0174526		4.7297e-05		0.0697157	0.000567564	4.7297e-05	0.00203377	4.7297e-05	0.0015608	0.000898643	0.000189188	0.0235066	0.11181
Saxifragaceae			P81	0.00189188				0.0115405			0.000520267		0.000236485	0.000141891		0.0031216	0.0145202
Saxifragaceae			P113	0.000662158				0.00562834	0.000189188				0.000283782	9.4594e-05	4.7297e-05	0.00146621	0.00520267
Saxifragaceae			P179	9.4594e-05				0.000756752			4.7297e-05					0.000378376	0.0015135
Saxifragaceae			P253					0.000236485								4.7297e-05	0.000331079
Saxifragaceae	Micranthes		P323									4.7297e-05
Brassicaceae	Alyssum	Alyssum desertorum	P31					0.000378376								0.206782	0.00482429
Brassicaceae	Physaria	Physaria arctica	P111				0.0142837					9.4594e-05
Brassicaceae			P120					4.7297e-05				0.000236485		0.000141891	0.000189188	0.00094594	0.00293241
Brassicaceae			P139			0.00572293								0.000283782
Brassicaceae			P187								0.000425673				0.000141891
Brassicaceae			P200								9.4594e-05				0.000378376
Brassicaceae			P227					0.000283782			0.000236485			4.7297e-05
Brassicaceae	Camelina		P237					0.000141891				0.000189188					0.00113513
Brassicaceae	Draba		P240					0.000662158						4.7297e-05	0.000236485
Brassicaceae			P335					9.4594e-05
Brassicaceae	Boechera	Boechera holboellii	P336					4.7297e-05
Brassicaceae	Arabis	Arabis crucisetosa	P343									9.4594e-05
Brassicaceae	Alyssum	Alyssum dasycarpum	P347													9.4594e-05
Fabaceae	Trifolium		P45						0.000189188
Fabaceae	Lupinus		P46						0.00922291	0.00170269	0.00241215	0.00231755	0.0313579	0.00288512	0.00378376
Fabaceae	Astragalus		P49			0.000898643		0.00132432	0.00203377	0.0062432	0.00335809	0.0244052	0.0015608	0.0016081	0.0125337	0.000283782	0.0349525
Fabaceae	Astragalus	Astragalus striatus	P98			4.7297e-05	0.0176418	0.00245944		0.000425673		0.000614861
Fabaceae	Vicia	Vicia americana	P149							0.000804049		0.000331079			9.4594e-05
Fabaceae	Astragalus		P174					4.7297e-05									0.00430402
Fabaceae			P181	0.00283782
Fabaceae	Oxytropis		P199							9.4594e-05		0.000141891
Fabaceae			P245									0.00094594
Fabaceae			P298				4.7297e-05
Fabaceae	Astragalus		P318							4.7297e-05
Asteraceae			P22	0.00988507	0.0196282	0.00529726	0.0163648	0.00364187	0.00141891	0.0287093	0.00127702	0.00435132	0.00354727	0.00189188	0.000189188	0.000425673	4.7297e-05
Asteraceae			P62		9.4594e-05	0.000236485										4.7297e-05
Asteraceae	Agoseris	Agoseris retrorsa	P69					0.000236485		4.7297e-05	0.00108783	0.000425673		0.00141891	0.000378376
Asteraceae			P97	0.0117297									4.7297e-05
Asteraceae			P101					0.000331079	0.000331079	0.000283782	0.00127702	0.000520267	9.4594e-05	0.000331079	0.00132432	0.00676347	0.00241215
Asteraceae			P104			9.4594e-05	4.7297e-05	0.00104053		0.000141891	0.000283782	0.000378376	9.4594e-05	0.00094594		4.7297e-05	0.00113513
Asteraceae			P106					0.00321619		0.000189188		0.000189188	9.4594e-05	0.000614861	0.000378376	0.00387835	0.0104053
Asteraceae			P112	0.000283782	0.00279052	0.00212836	0.00047297	4.7297e-05				0.000141891				4.7297e-05
Asteraceae			P125							4.7297e-05	4.7297e-05	0.000756752
Asteraceae			P126	0.00297971				0.000709455	9.4594e-05	4.7297e-05		4.7297e-05	0.00047297	0.000425673	0.000141891	0.000378376	0.000851346
Asteraceae	Pterygopappus	Pterygopappus lawrencei	P168										4.7297e-05			0.00122972	0.000851346
Asteraceae	Ionactis	Ionactis alpina	P186	4.7297e-05				0.00122972		0.000141891		9.4594e-05				0.000141891	0.00104053
Asteraceae			P211	4.7297e-05	9.4594e-05	0.000141891				9.4594e-05	4.7297e-05		4.7297e-05			9.4594e-05
Asteraceae	Noticastrum	Noticastrum calvatum	P218	9.4594e-05	9.4594e-05	4.7297e-05
Asteraceae			P232		0.000189188	0.000141891	9.4594e-05	4.7297e-05								4.7297e-05
Asteraceae			P256					4.7297e-05
Asteraceae	Crepis	Crepis nana	P262									0.000709455
Asteraceae			P264										4.7297e-05
Asteraceae			P269									4.7297e-05
Asteraceae			P270					4.7297e-05
Asteraceae	Diplostephium	Diplostephium crypteriophyllum	P272		0.000141891
Asteraceae	Hypochaeris	Hypochaeris maculata	P279			4.7297e-05
Asteraceae	Adenocaulon	Adenocaulon bicolor	P280		4.7297e-05
Asteraceae			P291						4.7297e-05
Asteraceae			P293													0.000189188
Asteraceae	Atractylodes	Atractylodes lancea	P294											4.7297e-05
Asteraceae			P309	4.7297e-05							4.7297e-05
Comandraceae	Comandra	Comandra umbellata	P21					0.000520267	0.00231755	0.000709455	0.0235539	0.0613915	0.0094121	0.0341484	0.0101689		0.00340538
Polemoniaceae	Phlox		P56		0.0181147		0.041243	0.00184458		4.7297e-05						0.00141891	0.012108
Polemoniaceae	Phlox		P72		0.00969588		0.0163175	0.000898643								0.000851346	0.00676347
Polemoniaceae	Phlox		P88		0.00146621		0.00397295	0.000236485								9.4594e-05	0.000851346
Polemoniaceae			P89		0.000236485		0.000236485	4.7297e-05
Polemoniaceae	Phlox		P133		0.00189188		0.0031216									0.000141891	0.00127702
Polemoniaceae			P184			0.00260133
Polemoniaceae	Collomia		P197								0.000189188	0.000425673			9.4594e-05
Chenopodiaceae			P59					0.0764319								0.00193918	0.013054
Chenopodiaceae	Atriplex		P91		0.0148513
Chenopodiaceae			P146							0.00345268		9.4594e-05	0.00260133		0.000141891
Chenopodiaceae			P257														0.000709455
Anacardiaceae			P63					0.011304		9.4594e-05		0.014331				0.0031689	0.0539186
Amaryllidaceae	Allium		P74					0.0399659				9.4594e-05					0.00402024
Amaryllidaceae	Allium		P188							0.000804049		0.000378376	0.000378376		4.7297e-05	0.000851346
Amaryllidaceae	Allium		P304											4.7297e-05
Caryophyllaceae			P11	0.00643239					4.7297e-05	4.7297e-05				0.0015608
Caryophyllaceae	Eremogone		P70			0.000567564					0.000189188	9.4594e-05		0.00137161	0.000709455	0.00368916	0.00288512
Caryophyllaceae			P83			0.000898643					9.4594e-05	9.4594e-05		0.00113513	0.000378376	0.00255404	0.00345268
Caryophyllaceae			P134								4.7297e-05			0.000189188	0.000520267	0.00047297	0.000662158
Caryophyllaceae			P136			0.000189188						4.7297e-05		0.000236485		0.000614861	0.00108783
Caryophyllaceae			P204			4.7297e-05								4.7297e-05	4.7297e-05	9.4594e-05	0.00047297
Caryophyllaceae	Moehringia	Moehringia lateriflora	P297							9.4594e-05		0.000141891
Apiaceae			P121					0.000425673						0.00108783			0.00827697
Apiaceae			P163											4.7297e-05
Apiaceae	Osmorhiza		P252							0.000662158		0.000189188
Apocynaceae	Apocynum		P92	0.00458781					0.00122972				0.0126756	0.00165539	0.000331079
Asparagaceae	Maianthemum	Maianthemum stellatum	P193					0.000378376		0.000236485							0.000378376
Asparagaceae	Maianthemum	Maianthemum racemosum	P224							0.00094594		0.00047297
Berberidaceae	Berberis	Berberis aristata	P82											0.000236485
Betulaceae			P285							0.000236485
Boraginaceae			P110						0.000236485			0.00193918		0.00770941
Boraginaceae	Lappula		P302						4.7297e-05
Brachytheciaceae			P349														4.7297e-05
Bryaceae	Gemmabryum		P135													0.00174999
Campanulaceae			P85								9.4594e-05		9.4594e-05		0.000662158
Campanulaceae	Lobelia	Lobelia galpinii	P273						4.7297e-05	0.000141891	4.7297e-05
Caprifoliaceae	Symphoricarpos		P30	0.00822967					0.00364187		0.000662158	0.000898643	0.00174999	0.00383106
Caprifoliaceae	Valeriana		P201									0.00245944
Caprifoliaceae	Symphoricarpos		P212						4.7297e-05
Colchicaceae	Prosartes	Prosartes trachycarpa	P183							0.00127702		0.00146621
Convolvulaceae			P171		0.00297971								9.4594e-05
Cupressaceae	Platycladus	Platycladus orientalis	P250	4.7297e-05					4.7297e-05
Cystopteridaceae	Cystopteris		P225														0.00179729
Elaeagnaceae			P119							0.00496618		0.00354727
Ephedraceae	Ephedra		P337						4.7297e-05
Fagaceae			P165			0.0031216
Funariaceae	Funaria		P118										4.7297e-05	0.000236485
Grimmiaceae			P305														0.000236485
Juncaceae	Juncus		P233							0.000236485		0.000520267
Linaceae	Linum		P325											9.4594e-05
Loasaceae	Mentzelia		P281							9.4594e-05		0.000283782
Malvaceae			P117				0.000141891	0.000236485								0.0166958
Orobanchaceae	Aphyllon	Aphyllon fasciculatum	P306														0.000236485
Orobanchaceae	Castilleja		P346													9.4594e-05
Orobanchaceae	Aphyllon	Aphyllon fasciculatum	P348														9.4594e-05
Plantaginaceae	Penstemon		P96								0.000283782		0.000141891	0.000378376
Plantaginaceae	Veronica		P141					4.7297e-05							9.4594e-05	0.00572293	0.00122972
Plumbaginaceae	Aegialitis	Aegialitis annulata	P289						4.7297e-05
Primulaceae	Primula	Primula conjugens	P342									4.7297e-05
Ranunculaceae	Thalictrum		P127							0.00756752		0.000189188
Ranunculaceae	Delphinium		P265							9.4594e-05				4.7297e-05			0.000331079
Ranunculaceae			P327													0.000141891
Rubiaceae			P137							0.000804049		0.000236485	4.7297e-05
Rubiaceae	Galium		P173							0.000189188	0.000331079			0.000378376
Salicaceae			P7			4.7297e-05										0.000331079
Salicaceae	Populus		P37					0.00118242	0.00264863		0.00345268	0.000141891	0.00439862
Salicaceae	Populus	Populus angustifolia	P52									0.000236485	0.000378376
Sapindaceae	Acer		P296							4.7297e-05	4.7297e-05		4.7297e-05
Violaceae	Viola		P268									0.000378376
Violaceae	Viola		P344									4.7297e-05
			P1		4.7297e-05		0.000189188	0.0131013	0.439625	0.532091	0.537672	0.335856	0.619921	0.182945	0.292059	0.00297971	0.0216147
			P14							0.000662158
			P23	0.00406754	0.0432294	0.0536348	0.0207161	0.00236485	0.000189188	0.00127702	0.000425673	0.0016081	0.00094594	0.000331079	0.000283782	0.00269593
			P38	4.7297e-05		0.000189188	4.7297e-05	0.000283782	0.00047297	0.000993237	0.00184458	0.00208107		0.00297971	0.00104053	0.00378376	0.00118242
			P39	0.000898643			0.0169323				0.000520267				0.000520267		0.00165539
			P47	4.7297e-05	0.0122499	0.000993237	0.119614									0.000804049	4.7297e-05
			P53	0.00179729		0.00293241		0.000331079			0.000236485			0.000851346	0.000141891	0.0031689	0.000567564
			P57	0.00378376	0.0265336	0.0151823	0.0188715	0.00231755	4.7297e-05	0.000898643	0.000236485	0.00193918		0.000425673	0.000236485	0.00122972	0.00283782
			P64			0.0236958		0.000141891			0.00198647		0.000804049		9.4594e-05	0.00047297
			P65						0.000189188	0.0146148		0.0534456		9.4594e-05	0.000283782
			P66					4.7297e-05
			P73												0.00189188	0.000141891
			P75							0.000378376		9.4594e-05	9.4594e-05
			P87			4.7297e-05	4.7297e-05		4.7297e-05	0.00189188	0.00122972	0.000189188	4.7297e-05	0.00146621	0.000898643	0.000189188	0.000283782
			P95							9.4594e-05		0.000236485			0.000141891
			P108					0.000236485			0.00113513			0.000283782	0.00108783	0.00137161	0.00964858
			P124			0.00837157			0.000804049				0.000236485
			P128	0.00723644
			P129							0.000851346		0.00893913					0.00108783
			P132								4.7297e-05
			P144	4.7297e-05				0.000851346		4.7297e-05					4.7297e-05
			P194	0.00241215
			P206								0.000141891			4.7297e-05		0.000141891	0.00122972
			P217													0.00198647
			P220			0.000567564	0.000898643
			P223								0.000378376		4.7297e-05	4.7297e-05	9.4594e-05	0.000283782	0.000520267
			P247									4.7297e-05		4.7297e-05		4.7297e-05
			P274								0.000141891		4.7297e-05	9.4594e-05
			P295							4.7297e-05	4.7297e-05			4.7297e-05
			P315													0.000141891
			P320								4.7297e-05				4.7297e-05		4.7297e-05
			P338							4.7297e-05
			P345													9.4594e-05

## Sheet: 0.1% RRA threshold
11.71% of all cells filled
				Bighorn Sheep	Bighorn Sheep	Bighorn Sheep	Bighorn Sheep	Bighorn Sheep	Bighorn Sheep	Bighorn Sheep	Bighorn Sheep	Bighorn Sheep	Bighorn Sheep	Bighorn Sheep	Bighorn Sheep	Bighorn Sheep	Bighorn Sheep
				Winter	Winter	Winter	Winter	Summer	Summer	Summer	Summer	Summer	Summer	Summer	Summer	Summer	Summer
Family	Genus	Species	PlantID	YNP012	YNP039	YNP061	YNP191	YNP041	YNP042	YNP044	YNP045	YNP067	YNP068	YNP069	YNP070	YNP071	YNP072
Poaceae			P4	0.00174999	0.0821076	0.0499929	0.174952	0.00477699		0.00439862	0.00170269	0.00321619	0.00184458	0.00326349	0.00108783	0.00269593	0.00884453
Poaceae			P10	0.0197228	0.0137634	0.0157499	0.0340065	0.0276687		0.0101216	0.00193918	0.00548645	0.00354727	0.00458781	0.00231755	0.0137161	0.0145202
Poaceae			P17	0.00255404		0.00439862				0.0016081	0.00146621	0.00132432	0.0124864	0.00108783		0.0167431	0.00264863
Poaceae			P19		0.00198647		0.00113513	0.314288		0.00340538	0.00174999	0.00184458	0.00236485		0.00529726		0.00614861
Poaceae			P24											0.00335809
Poaceae	Hesperostipa	Hesperostipa comata	P26		0.0977629	0.0230809	0.154094	0.0101216									0.0141418
Poaceae			P28		0.0570402		0.0825332	0.0168377		0.0144256		0.00567564	0.00222296			0.0169796	0.0296079
Poaceae	Bromus		P42
Poaceae	Achnatherum	Achnatherum chingii	P43		0.0502294	0.00917561	0.0889656									0.00203377	0.00141891
Poaceae			P48		0.00524996	0.0123918	0.0253985	0.00122972					0.012581				0.00179729
Poaceae			P51
Poaceae	Bromus		P76												0.00141891
Poaceae			P90
Poaceae			P103
Poaceae	Bromus		P109
Poaceae	Achnatherum	Achnatherum richardsonii	P122
Poaceae	Bromus	Bromus hordeaceus	P131
Poaceae	Bromus		P138							0.00222296
Poaceae			P142
Poaceae	Bromus		P143
Poaceae			P147					0.00212836
Poaceae	Bromus		P156														0.00146621
Poaceae	Triticum	Triticum aestivum	P157
Poaceae	Bromus		P160
Poaceae	Bromus		P162
Poaceae			P170			0.00108783
Poaceae	Bromus		P185														0.00241215
Poaceae			P214
Poaceae	Bromus		P231
Poaceae	Deyeuxia	Deyeuxia heterophylla	P267
Poaceae	Bromus	Bromus rubens	P278
Poaceae	Bromus	Bromus danthoniae	P290
Poaceae	Bromus	Bromus riparius	P314
Geraniaceae	Geranium		P5						0.208438	0.219458	0.125006	0.261221	0.199026	0.224755	0.23989
Geraniaceae	Geranium	Geranium bohemicum	P216
Pinaceae			P8	0.613016	0.0278106	0.658658	0.00364187								0.0401551		0.0110202
Pinaceae	Pinus		P40	0.0387362							0.00104053				0.016885	0.00321619	0.0113986
Rosaceae	Potentilla		P9						0.0206215	0.0276687	0.00425673	0.0946885		0.0669725	0.0146148
Rosaceae			P16						0.105378		0.00638509		0.00614861	0.144587	0.0063378
Rosaceae	Geum		P20					0.00373646	0.00543915	0.0126283	0.00118242	0.00520267		0.00364187	0.0145202	0.363146	0.0428984
Rosaceae	Rubus	Rubus idaeus	P32						0.0169796		0.00799319	0.00118242	0.00444592	0.00681076	0.160715
Rosaceae	Prunus		P35	0.188431
Rosaceae			P55													0.00141891
Rosaceae	Potentilla		P78
Rosaceae	Rubus	Rubus occidentalis	P86						0.0140945		0.00132432			0.00548645
Rosaceae	Potentilla		P99									0.00189188		0.0016081
Rosaceae	Fallugia	Fallugia paradoxa	P196
Rosaceae	Rubus	Rubus alceifolius	P234
Rosaceae	Prunus	Prunus avium	P254
Rosaceae	Geum		P308
Rosaceae	Physocarpus		P332
Polygonaceae			P2	0.0440808	0.0094594	0.0116351	0.0112094	0.193397	0.0316417	0.00165539	0.198174	0.00335809	0.0162229	0.173343	0.13929	0.0550537	0.106607
Polygonaceae			P27								0.00113513		0.00402024	0.00179729
Polygonaceae	Polygonum		P36
Polygonaceae			P84								0.00231755			0.00113513	0.00189188
Cyperaceae	Carex		P6	0.00198647	0.498983	0.0816819	0.130729										0.00108783
Cyperaceae	Carex		P25
Cyperaceae	Carex		P61
Cyperaceae	Carex		P68								0.00482429
Cyperaceae	Carex	Carex ebenea	P161
Cyperaceae	Carex		P182
Cyperaceae	Carex	Carex picta	P213
Cyperaceae	Carex		P230
Cyperaceae	Carex	Carex filifolia	P303
Grossulariaceae	Ribes		P18			0.00288512		0.0280471			0.00491889	0.0015608	0.00208107	0.0758171	0.00742563	0.184506	0.251242
Onagraceae	Chamaenerion	Chamaenerion angustifolium	P13						0.125242	0.00879724	0.042993	0.0253985	0.0167904	0.017358			0.0422835
Onagraceae			P54							0.00193918			0.00326349	0.00539186	0.00704725	0.0206215	0.00860805
Onagraceae	Oenothera		P77					0.00179729	0.00184458	0.0156553		0.00520267	0.00922291		0.00283782		0.00141891
Onagraceae			P115							0.0063378		0.00189188	0.00250674
Onagraceae	Gayophytum		P116
Onagraceae	Oenothera		P208
Onagraceae			P246
Onagraceae	Oenothera		P319
Onagraceae	Oenothera	Oenothera nuttallii	P324
Sarcobataceae	Sarcobatus	Sarcobatus vermiculatus	P29					0.135033		0.0486213		0.0454997				0.00643239	0.0804049
Saxifragaceae			P33	0.0174526				0.0697157			0.00203377		0.0015608			0.0235066	0.11181
Saxifragaceae			P81	0.00189188				0.0115405								0.0031216	0.0145202
Saxifragaceae			P113					0.00562834								0.00146621	0.00520267
Saxifragaceae			P179														0.0015135
Saxifragaceae			P253
Saxifragaceae	Micranthes		P323
Brassicaceae	Alyssum	Alyssum desertorum	P31													0.206782	0.00482429
Brassicaceae	Physaria	Physaria arctica	P111				0.0142837
Brassicaceae			P120														0.00293241
Brassicaceae			P139			0.00572293
Brassicaceae			P187
Brassicaceae			P200
Brassicaceae			P227
Brassicaceae	Camelina		P237														0.00113513
Brassicaceae	Draba		P240
Brassicaceae			P335
Brassicaceae	Boechera	Boechera holboellii	P336
Brassicaceae	Arabis	Arabis crucisetosa	P343
Brassicaceae	Alyssum	Alyssum dasycarpum	P347
Fabaceae	Trifolium		P45
Fabaceae	Lupinus		P46						0.00922291	0.00170269	0.00241215	0.00231755	0.0313579	0.00288512	0.00378376
Fabaceae	Astragalus		P49					0.00132432	0.00203377	0.0062432	0.00335809	0.0244052	0.0015608	0.0016081	0.0125337		0.0349525
Fabaceae	Astragalus	Astragalus striatus	P98				0.0176418	0.00245944
Fabaceae	Vicia	Vicia americana	P149
Fabaceae	Astragalus		P174														0.00430402
Fabaceae			P181	0.00283782
Fabaceae	Oxytropis		P199
Fabaceae			P245
Fabaceae			P298
Fabaceae	Astragalus		P318
Asteraceae			P22	0.00988507	0.0196282	0.00529726	0.0163648	0.00364187	0.00141891	0.0287093	0.00127702	0.00435132	0.00354727	0.00189188
Asteraceae			P62
Asteraceae	Agoseris	Agoseris retrorsa	P69								0.00108783			0.00141891
Asteraceae			P97	0.0117297
Asteraceae			P101								0.00127702				0.00132432	0.00676347	0.00241215
Asteraceae			P104					0.00104053									0.00113513
Asteraceae			P106					0.00321619								0.00387835	0.0104053
Asteraceae			P112		0.00279052	0.00212836
Asteraceae			P125
Asteraceae			P126	0.00297971
Asteraceae	Pterygopappus	Pterygopappus lawrencei	P168													0.00122972
Asteraceae	Ionactis	Ionactis alpina	P186					0.00122972									0.00104053
Asteraceae			P211
Asteraceae	Noticastrum	Noticastrum calvatum	P218
Asteraceae			P232
Asteraceae			P256
Asteraceae	Crepis	Crepis nana	P262
Asteraceae			P264
Asteraceae			P269
Asteraceae			P270
Asteraceae	Diplostephium	Diplostephium crypteriophyllum	P272
Asteraceae	Hypochaeris	Hypochaeris maculata	P279
Asteraceae	Adenocaulon	Adenocaulon bicolor	P280
Asteraceae			P291
Asteraceae			P293
Asteraceae	Atractylodes	Atractylodes lancea	P294
Asteraceae			P309
Comandraceae	Comandra	Comandra umbellata	P21						0.00231755		0.0235539	0.0613915	0.0094121	0.0341484	0.0101689		0.00340538
Polemoniaceae	Phlox		P56		0.0181147		0.041243	0.00184458								0.00141891	0.012108
Polemoniaceae	Phlox		P72		0.00969588		0.0163175										0.00676347
Polemoniaceae	Phlox		P88		0.00146621		0.00397295
Polemoniaceae			P89
Polemoniaceae	Phlox		P133		0.00189188		0.0031216										0.00127702
Polemoniaceae			P184			0.00260133
Polemoniaceae	Collomia		P197
Chenopodiaceae			P59					0.0764319								0.00193918	0.013054
Chenopodiaceae	Atriplex		P91		0.0148513
Chenopodiaceae			P146							0.00345268			0.00260133
Chenopodiaceae			P257
Anacardiaceae			P63					0.011304				0.014331				0.0031689	0.0539186
Amaryllidaceae	Allium		P74					0.0399659									0.00402024
Amaryllidaceae	Allium		P188
Amaryllidaceae	Allium		P304
Caryophyllaceae			P11	0.00643239										0.0015608
Caryophyllaceae	Eremogone		P70											0.00137161		0.00368916	0.00288512
Caryophyllaceae			P83											0.00113513		0.00255404	0.00345268
Caryophyllaceae			P134
Caryophyllaceae			P136														0.00108783
Caryophyllaceae			P204
Caryophyllaceae	Moehringia	Moehringia lateriflora	P297
Apiaceae			P121											0.00108783			0.00827697
Apiaceae			P163
Apiaceae	Osmorhiza		P252
Apocynaceae	Apocynum		P92	0.00458781					0.00122972				0.0126756	0.00165539
Asparagaceae	Maianthemum	Maianthemum stellatum	P193
Asparagaceae	Maianthemum	Maianthemum racemosum	P224
Berberidaceae	Berberis	Berberis aristata	P82
Betulaceae			P285
Boraginaceae			P110									0.00193918		0.00770941
Boraginaceae	Lappula		P302
Brachytheciaceae			P349
Bryaceae	Gemmabryum		P135													0.00174999
Campanulaceae			P85
Campanulaceae	Lobelia	Lobelia galpinii	P273
Caprifoliaceae	Symphoricarpos		P30	0.00822967					0.00364187				0.00174999	0.00383106
Caprifoliaceae	Valeriana		P201									0.00245944
Caprifoliaceae	Symphoricarpos		P212
Colchicaceae	Prosartes	Prosartes trachycarpa	P183							0.00127702		0.00146621
Convolvulaceae			P171		0.00297971
Cupressaceae	Platycladus	Platycladus orientalis	P250
Cystopteridaceae	Cystopteris		P225														0.00179729
Elaeagnaceae			P119							0.00496618		0.00354727
Ephedraceae	Ephedra		P337
Fagaceae			P165			0.0031216
Funariaceae	Funaria		P118
Grimmiaceae			P305
Juncaceae	Juncus		P233
Linaceae	Linum		P325
Loasaceae	Mentzelia		P281
Malvaceae			P117													0.0166958
Orobanchaceae	Aphyllon	Aphyllon fasciculatum	P306
Orobanchaceae	Castilleja		P346
Orobanchaceae	Aphyllon	Aphyllon fasciculatum	P348
Plantaginaceae	Penstemon		P96
Plantaginaceae	Veronica		P141													0.00572293	0.00122972
Plumbaginaceae	Aegialitis	Aegialitis annulata	P289
Primulaceae	Primula	Primula conjugens	P342
Ranunculaceae	Thalictrum		P127							0.00756752
Ranunculaceae	Delphinium		P265
Ranunculaceae			P327
Rubiaceae			P137
Rubiaceae	Galium		P173
Salicaceae			P7
Salicaceae	Populus		P37					0.00118242	0.00264863		0.00345268		0.00439862
Salicaceae	Populus	Populus angustifolia	P52
Sapindaceae	Acer		P296
Violaceae	Viola		P268
Violaceae	Viola		P344
			P1					0.0131013	0.439625	0.532091	0.537672	0.335856	0.619921	0.182945	0.292059	0.00297971	0.0216147
			P14
			P23	0.00406754	0.0432294	0.0536348	0.0207161	0.00236485		0.00127702		0.0016081				0.00269593
			P38								0.00184458	0.00208107		0.00297971	0.00104053	0.00378376	0.00118242
			P39				0.0169323										0.00165539
			P47		0.0122499		0.119614
			P53	0.00179729		0.00293241										0.0031689
			P57	0.00378376	0.0265336	0.0151823	0.0188715	0.00231755				0.00193918				0.00122972	0.00283782
			P64			0.0236958					0.00198647
			P65							0.0146148		0.0534456
			P66
			P73												0.00189188
			P75
			P87							0.00189188	0.00122972			0.00146621
			P95
			P108								0.00113513				0.00108783	0.00137161	0.00964858
			P124			0.00837157
			P128	0.00723644
			P129									0.00893913					0.00108783
			P132
			P144
			P194	0.00241215
			P206														0.00122972
			P217													0.00198647
			P220
			P223
			P247
			P274
			P295
			P315
			P320
			P338
			P345

## Sheet: 1% RRA threshold
4.42% of all cells filled
				Bighorn Sheep	Bighorn Sheep	Bighorn Sheep	Bighorn Sheep	Bighorn Sheep	Bighorn Sheep	Bighorn Sheep	Bighorn Sheep	Bighorn Sheep	Bighorn Sheep	Bighorn Sheep	Bighorn Sheep	Bighorn Sheep	Bighorn Sheep
				Winter	Winter	Winter	Winter	Summer	Summer	Summer	Summer	Summer	Summer	Summer	Summer	Summer	Summer
Family	Genus	Species	PlantID	YNP012	YNP039	YNP061	YNP191	YNP041	YNP042	YNP044	YNP045	YNP067	YNP068	YNP069	YNP070	YNP071	YNP072
Poaceae			P4		0.0821076	0.0499929	0.174952
Poaceae			P10	0.0197228	0.0137634	0.0157499	0.0340065	0.0276687		0.0101216						0.0137161	0.0145202
Poaceae			P17										0.0124864			0.0167431
Poaceae			P19					0.314288
Poaceae			P24
Poaceae	Hesperostipa	Hesperostipa comata	P26		0.0977629	0.0230809	0.154094	0.0101216									0.0141418
Poaceae			P28		0.0570402		0.0825332	0.0168377		0.0144256						0.0169796	0.0296079
Poaceae	Bromus		P42
Poaceae	Achnatherum	Achnatherum chingii	P43		0.0502294		0.0889656
Poaceae			P48			0.0123918	0.0253985						0.012581
Poaceae			P51
Poaceae	Bromus		P76
Poaceae			P90
Poaceae			P103
Poaceae	Bromus		P109
Poaceae	Achnatherum	Achnatherum richardsonii	P122
Poaceae	Bromus	Bromus hordeaceus	P131
Poaceae	Bromus		P138
Poaceae			P142
Poaceae	Bromus		P143
Poaceae			P147
Poaceae	Bromus		P156
Poaceae	Triticum	Triticum aestivum	P157
Poaceae	Bromus		P160
Poaceae	Bromus		P162
Poaceae			P170
Poaceae	Bromus		P185
Poaceae			P214
Poaceae	Bromus		P231
Poaceae	Deyeuxia	Deyeuxia heterophylla	P267
Poaceae	Bromus	Bromus rubens	P278
Poaceae	Bromus	Bromus danthoniae	P290
Poaceae	Bromus	Bromus riparius	P314
Geraniaceae	Geranium		P5						0.208438	0.219458	0.125006	0.261221	0.199026	0.224755	0.23989
Geraniaceae	Geranium	Geranium bohemicum	P216
Pinaceae			P8	0.613016	0.0278106	0.658658									0.0401551		0.0110202
Pinaceae	Pinus		P40	0.0387362											0.016885		0.0113986
Rosaceae	Potentilla		P9						0.0206215	0.0276687		0.0946885		0.0669725	0.0146148
Rosaceae			P16						0.105378					0.144587
Rosaceae	Geum		P20							0.0126283					0.0145202	0.363146	0.0428984
Rosaceae	Rubus	Rubus idaeus	P32						0.0169796						0.160715
Rosaceae	Prunus		P35	0.188431
Rosaceae			P55
Rosaceae	Potentilla		P78
Rosaceae	Rubus	Rubus occidentalis	P86						0.0140945
Rosaceae	Potentilla		P99
Rosaceae	Fallugia	Fallugia paradoxa	P196
Rosaceae	Rubus	Rubus alceifolius	P234
Rosaceae	Prunus	Prunus avium	P254
Rosaceae	Geum		P308
Rosaceae	Physocarpus		P332
Polygonaceae			P2	0.0440808		0.0116351	0.0112094	0.193397	0.0316417		0.198174		0.0162229	0.173343	0.13929	0.0550537	0.106607
Polygonaceae			P27
Polygonaceae	Polygonum		P36
Polygonaceae			P84
Cyperaceae	Carex		P6		0.498983	0.0816819	0.130729
Cyperaceae	Carex		P25
Cyperaceae	Carex		P61
Cyperaceae	Carex		P68
Cyperaceae	Carex	Carex ebenea	P161
Cyperaceae	Carex		P182
Cyperaceae	Carex	Carex picta	P213
Cyperaceae	Carex		P230
Cyperaceae	Carex	Carex filifolia	P303
Grossulariaceae	Ribes		P18					0.0280471						0.0758171		0.184506	0.251242
Onagraceae	Chamaenerion	Chamaenerion angustifolium	P13						0.125242		0.042993	0.0253985	0.0167904	0.017358			0.0422835
Onagraceae			P54													0.0206215
Onagraceae	Oenothera		P77							0.0156553
Onagraceae			P115
Onagraceae	Gayophytum		P116
Onagraceae	Oenothera		P208
Onagraceae			P246
Onagraceae	Oenothera		P319
Onagraceae	Oenothera	Oenothera nuttallii	P324
Sarcobataceae	Sarcobatus	Sarcobatus vermiculatus	P29					0.135033		0.0486213		0.0454997					0.0804049
Saxifragaceae			P33	0.0174526				0.0697157								0.0235066	0.11181
Saxifragaceae			P81					0.0115405									0.0145202
Saxifragaceae			P113
Saxifragaceae			P179
Saxifragaceae			P253
Saxifragaceae	Micranthes		P323
Brassicaceae	Alyssum	Alyssum desertorum	P31													0.206782
Brassicaceae	Physaria	Physaria arctica	P111				0.0142837
Brassicaceae			P120
Brassicaceae			P139
Brassicaceae			P187
Brassicaceae			P200
Brassicaceae			P227
Brassicaceae	Camelina		P237
Brassicaceae	Draba		P240
Brassicaceae			P335
Brassicaceae	Boechera	Boechera holboellii	P336
Brassicaceae	Arabis	Arabis crucisetosa	P343
Brassicaceae	Alyssum	Alyssum dasycarpum	P347
Fabaceae	Trifolium		P45
Fabaceae	Lupinus		P46										0.0313579
Fabaceae	Astragalus		P49									0.0244052			0.0125337		0.0349525
Fabaceae	Astragalus	Astragalus striatus	P98				0.0176418
Fabaceae	Vicia	Vicia americana	P149
Fabaceae	Astragalus		P174
Fabaceae			P181
Fabaceae	Oxytropis		P199
Fabaceae			P245
Fabaceae			P298
Fabaceae	Astragalus		P318
Asteraceae			P22		0.0196282		0.0163648			0.0287093
Asteraceae			P62
Asteraceae	Agoseris	Agoseris retrorsa	P69
Asteraceae			P97	0.0117297
Asteraceae			P101
Asteraceae			P104
Asteraceae			P106														0.0104053
Asteraceae			P112
Asteraceae			P125
Asteraceae			P126
Asteraceae	Pterygopappus	Pterygopappus lawrencei	P168
Asteraceae	Ionactis	Ionactis alpina	P186
Asteraceae			P211
Asteraceae	Noticastrum	Noticastrum calvatum	P218
Asteraceae			P232
Asteraceae			P256
Asteraceae	Crepis	Crepis nana	P262
Asteraceae			P264
Asteraceae			P269
Asteraceae			P270
Asteraceae	Diplostephium	Diplostephium crypteriophyllum	P272
Asteraceae	Hypochaeris	Hypochaeris maculata	P279
Asteraceae	Adenocaulon	Adenocaulon bicolor	P280
Asteraceae			P291
Asteraceae			P293
Asteraceae	Atractylodes	Atractylodes lancea	P294
Asteraceae			P309
Comandraceae	Comandra	Comandra umbellata	P21								0.0235539	0.0613915		0.0341484	0.0101689
Polemoniaceae	Phlox		P56		0.0181147		0.041243										0.012108
Polemoniaceae	Phlox		P72				0.0163175
Polemoniaceae	Phlox		P88
Polemoniaceae			P89
Polemoniaceae	Phlox		P133
Polemoniaceae			P184
Polemoniaceae	Collomia		P197
Chenopodiaceae			P59					0.0764319									0.013054
Chenopodiaceae	Atriplex		P91		0.0148513
Chenopodiaceae			P146
Chenopodiaceae			P257
Anacardiaceae			P63					0.011304				0.014331					0.0539186
Amaryllidaceae	Allium		P74					0.0399659
Amaryllidaceae	Allium		P188
Amaryllidaceae	Allium		P304
Caryophyllaceae			P11
Caryophyllaceae	Eremogone		P70
Caryophyllaceae			P83
Caryophyllaceae			P134
Caryophyllaceae			P136
Caryophyllaceae			P204
Caryophyllaceae	Moehringia	Moehringia lateriflora	P297
Apiaceae			P121
Apiaceae			P163
Apiaceae	Osmorhiza		P252
Apocynaceae	Apocynum		P92										0.0126756
Asparagaceae	Maianthemum	Maianthemum stellatum	P193
Asparagaceae	Maianthemum	Maianthemum racemosum	P224
Berberidaceae	Berberis	Berberis aristata	P82
Betulaceae			P285
Boraginaceae			P110
Boraginaceae	Lappula		P302
Brachytheciaceae			P349
Bryaceae	Gemmabryum		P135
Campanulaceae			P85
Campanulaceae	Lobelia	Lobelia galpinii	P273
Caprifoliaceae	Symphoricarpos		P30
Caprifoliaceae	Valeriana		P201
Caprifoliaceae	Symphoricarpos		P212
Colchicaceae	Prosartes	Prosartes trachycarpa	P183
Convolvulaceae			P171
Cupressaceae	Platycladus	Platycladus orientalis	P250
Cystopteridaceae	Cystopteris		P225
Elaeagnaceae			P119
Ephedraceae	Ephedra		P337
Fagaceae			P165
Funariaceae	Funaria		P118
Grimmiaceae			P305
Juncaceae	Juncus		P233
Linaceae	Linum		P325
Loasaceae	Mentzelia		P281
Malvaceae			P117													0.0166958
Orobanchaceae	Aphyllon	Aphyllon fasciculatum	P306
Orobanchaceae	Castilleja		P346
Orobanchaceae	Aphyllon	Aphyllon fasciculatum	P348
Plantaginaceae	Penstemon		P96
Plantaginaceae	Veronica		P141
Plumbaginaceae	Aegialitis	Aegialitis annulata	P289
Primulaceae	Primula	Primula conjugens	P342
Ranunculaceae	Thalictrum		P127
Ranunculaceae	Delphinium		P265
Ranunculaceae			P327
Rubiaceae			P137
Rubiaceae	Galium		P173
Salicaceae			P7
Salicaceae	Populus		P37
Salicaceae	Populus	Populus angustifolia	P52
Sapindaceae	Acer		P296
Violaceae	Viola		P268
Violaceae	Viola		P344
			P1					0.0131013	0.439625	0.532091	0.537672	0.335856	0.619921	0.182945	0.292059		0.0216147
			P14
			P23		0.0432294	0.0536348	0.0207161
			P38
			P39				0.0169323
			P47		0.0122499		0.119614
			P53
			P57		0.0265336	0.0151823	0.0188715
			P64			0.0236958
			P65							0.0146148		0.0534456
			P66
			P73
			P75
			P87
			P95
			P108
			P124
			P128
			P129
			P132
			P144
			P194
			P206
			P217
			P220
			P223
			P247
			P274
			P295
			P315
			P320
			P338
			P345

## Sheet: 5% RRA threshold
1.70% of all cells filled
				Bighorn Sheep	Bighorn Sheep	Bighorn Sheep	Bighorn Sheep	Bighorn Sheep	Bighorn Sheep	Bighorn Sheep	Bighorn Sheep	Bighorn Sheep	Bighorn Sheep	Bighorn Sheep	Bighorn Sheep	Bighorn Sheep	Bighorn Sheep
				Winter	Winter	Winter	Winter	Summer	Summer	Summer	Summer	Summer	Summer	Summer	Summer	Summer	Summer
Family	Genus	Species	PlantID	YNP012	YNP039	YNP061	YNP191	YNP041	YNP042	YNP044	YNP045	YNP067	YNP068	YNP069	YNP070	YNP071	YNP072
Poaceae			P4		0.0821076		0.174952
Poaceae			P10
Poaceae			P17
Poaceae			P19					0.314288
Poaceae			P24
Poaceae	Hesperostipa	Hesperostipa comata	P26		0.0977629		0.154094
Poaceae			P28		0.0570402		0.0825332
Poaceae	Bromus		P42
Poaceae	Achnatherum	Achnatherum chingii	P43		0.0502294		0.0889656
Poaceae			P48
Poaceae			P51
Poaceae	Bromus		P76
Poaceae			P90
Poaceae			P103
Poaceae	Bromus		P109
Poaceae	Achnatherum	Achnatherum richardsonii	P122
Poaceae	Bromus	Bromus hordeaceus	P131
Poaceae	Bromus		P138
Poaceae			P142
Poaceae	Bromus		P143
Poaceae			P147
Poaceae	Bromus		P156
Poaceae	Triticum	Triticum aestivum	P157
Poaceae	Bromus		P160
Poaceae	Bromus		P162
Poaceae			P170
Poaceae	Bromus		P185
Poaceae			P214
Poaceae	Bromus		P231
Poaceae	Deyeuxia	Deyeuxia heterophylla	P267
Poaceae	Bromus	Bromus rubens	P278
Poaceae	Bromus	Bromus danthoniae	P290
Poaceae	Bromus	Bromus riparius	P314
Geraniaceae	Geranium		P5						0.208438	0.219458	0.125006	0.261221	0.199026	0.224755	0.23989
Geraniaceae	Geranium	Geranium bohemicum	P216
Pinaceae			P8	0.613016		0.658658
Pinaceae	Pinus		P40
Rosaceae	Potentilla		P9									0.0946885		0.0669725
Rosaceae			P16						0.105378					0.144587
Rosaceae	Geum		P20													0.363146
Rosaceae	Rubus	Rubus idaeus	P32												0.160715
Rosaceae	Prunus		P35	0.188431
Rosaceae			P55
Rosaceae	Potentilla		P78
Rosaceae	Rubus	Rubus occidentalis	P86
Rosaceae	Potentilla		P99
Rosaceae	Fallugia	Fallugia paradoxa	P196
Rosaceae	Rubus	Rubus alceifolius	P234
Rosaceae	Prunus	Prunus avium	P254
Rosaceae	Geum		P308
Rosaceae	Physocarpus		P332
Polygonaceae			P2					0.193397			0.198174			0.173343	0.13929	0.0550537	0.106607
Polygonaceae			P27
Polygonaceae	Polygonum		P36
Polygonaceae			P84
Cyperaceae	Carex		P6		0.498983	0.0816819	0.130729
Cyperaceae	Carex		P25
Cyperaceae	Carex		P61
Cyperaceae	Carex		P68
Cyperaceae	Carex	Carex ebenea	P161
Cyperaceae	Carex		P182
Cyperaceae	Carex	Carex picta	P213
Cyperaceae	Carex		P230
Cyperaceae	Carex	Carex filifolia	P303
Grossulariaceae	Ribes		P18											0.0758171		0.184506	0.251242
Onagraceae	Chamaenerion	Chamaenerion angustifolium	P13						0.125242
Onagraceae			P54
Onagraceae	Oenothera		P77
Onagraceae			P115
Onagraceae	Gayophytum		P116
Onagraceae	Oenothera		P208
Onagraceae			P246
Onagraceae	Oenothera		P319
Onagraceae	Oenothera	Oenothera nuttallii	P324
Sarcobataceae	Sarcobatus	Sarcobatus vermiculatus	P29					0.135033									0.0804049
Saxifragaceae			P33					0.0697157									0.11181
Saxifragaceae			P81
Saxifragaceae			P113
Saxifragaceae			P179
Saxifragaceae			P253
Saxifragaceae	Micranthes		P323
Brassicaceae	Alyssum	Alyssum desertorum	P31													0.206782
Brassicaceae	Physaria	Physaria arctica	P111
Brassicaceae			P120
Brassicaceae			P139
Brassicaceae			P187
Brassicaceae			P200
Brassicaceae			P227
Brassicaceae	Camelina		P237
Brassicaceae	Draba		P240
Brassicaceae			P335
Brassicaceae	Boechera	Boechera holboellii	P336
Brassicaceae	Arabis	Arabis crucisetosa	P343
Brassicaceae	Alyssum	Alyssum dasycarpum	P347
Fabaceae	Trifolium		P45
Fabaceae	Lupinus		P46
Fabaceae	Astragalus		P49
Fabaceae	Astragalus	Astragalus striatus	P98
Fabaceae	Vicia	Vicia americana	P149
Fabaceae	Astragalus		P174
Fabaceae			P181
Fabaceae	Oxytropis		P199
Fabaceae			P245
Fabaceae			P298
Fabaceae	Astragalus		P318
Asteraceae			P22
Asteraceae			P62
Asteraceae	Agoseris	Agoseris retrorsa	P69
Asteraceae			P97
Asteraceae			P101
Asteraceae			P104
Asteraceae			P106
Asteraceae			P112
Asteraceae			P125
Asteraceae			P126
Asteraceae	Pterygopappus	Pterygopappus lawrencei	P168
Asteraceae	Ionactis	Ionactis alpina	P186
Asteraceae			P211
Asteraceae	Noticastrum	Noticastrum calvatum	P218
Asteraceae			P232
Asteraceae			P256
Asteraceae	Crepis	Crepis nana	P262
Asteraceae			P264
Asteraceae			P269
Asteraceae			P270
Asteraceae	Diplostephium	Diplostephium crypteriophyllum	P272
Asteraceae	Hypochaeris	Hypochaeris maculata	P279
Asteraceae	Adenocaulon	Adenocaulon bicolor	P280
Asteraceae			P291
Asteraceae			P293
Asteraceae	Atractylodes	Atractylodes lancea	P294
Asteraceae			P309
Comandraceae	Comandra	Comandra umbellata	P21									0.0613915
Polemoniaceae	Phlox		P56
Polemoniaceae	Phlox		P72
Polemoniaceae	Phlox		P88
Polemoniaceae			P89
Polemoniaceae	Phlox		P133
Polemoniaceae			P184
Polemoniaceae	Collomia		P197
Chenopodiaceae			P59					0.0764319
Chenopodiaceae	Atriplex		P91
Chenopodiaceae			P146
Chenopodiaceae			P257
Anacardiaceae			P63														0.0539186
Amaryllidaceae	Allium		P74
Amaryllidaceae	Allium		P188
Amaryllidaceae	Allium		P304
Caryophyllaceae			P11
Caryophyllaceae	Eremogone		P70
Caryophyllaceae			P83
Caryophyllaceae			P134
Caryophyllaceae			P136
Caryophyllaceae			P204
Caryophyllaceae	Moehringia	Moehringia lateriflora	P297
Apiaceae			P121
Apiaceae			P163
Apiaceae	Osmorhiza		P252
Apocynaceae	Apocynum		P92
Asparagaceae	Maianthemum	Maianthemum stellatum	P193
Asparagaceae	Maianthemum	Maianthemum racemosum	P224
Berberidaceae	Berberis	Berberis aristata	P82
Betulaceae			P285
Boraginaceae			P110
Boraginaceae	Lappula		P302
Brachytheciaceae			P349
Bryaceae	Gemmabryum		P135
Campanulaceae			P85
Campanulaceae	Lobelia	Lobelia galpinii	P273
Caprifoliaceae	Symphoricarpos		P30
Caprifoliaceae	Valeriana		P201
Caprifoliaceae	Symphoricarpos		P212
Colchicaceae	Prosartes	Prosartes trachycarpa	P183
Convolvulaceae			P171
Cupressaceae	Platycladus	Platycladus orientalis	P250
Cystopteridaceae	Cystopteris		P225
Elaeagnaceae			P119
Ephedraceae	Ephedra		P337
Fagaceae			P165
Funariaceae	Funaria		P118
Grimmiaceae			P305
Juncaceae	Juncus		P233
Linaceae	Linum		P325
Loasaceae	Mentzelia		P281
Malvaceae			P117
Orobanchaceae	Aphyllon	Aphyllon fasciculatum	P306
Orobanchaceae	Castilleja		P346
Orobanchaceae	Aphyllon	Aphyllon fasciculatum	P348
Plantaginaceae	Penstemon		P96
Plantaginaceae	Veronica		P141
Plumbaginaceae	Aegialitis	Aegialitis annulata	P289
Primulaceae	Primula	Primula conjugens	P342
Ranunculaceae	Thalictrum		P127
Ranunculaceae	Delphinium		P265
Ranunculaceae			P327
Rubiaceae			P137
Rubiaceae	Galium		P173
Salicaceae			P7
Salicaceae	Populus		P37
Salicaceae	Populus	Populus angustifolia	P52
Sapindaceae	Acer		P296
Violaceae	Viola		P268
Violaceae	Viola		P344
			P1						0.439625	0.532091	0.537672	0.335856	0.619921	0.182945	0.292059
			P14
			P23			0.0536348
			P38
			P39
			P47				0.119614
			P53
			P57
			P64
			P65									0.0534456
			P66
			P73
			P75
			P87
			P95
			P108
			P124
			P128
			P129
			P132
			P144
			P194
			P206
			P217
			P220
			P223
			P247
			P274
			P295
			P315
			P320
			P338
			P345
