# Supplementary material for: The precautionary principle and dietary DNA metabarcoding: Commonly used abundance thresholds change ecological interpretation
Source: Mol Ecol. 2022 Jan 30;31(6):1615–26. doi: 10.1111/mec.16352 (PMC9303378; doi:10.1111/mec.16352)
Supplement: Supplementary file 4 — Data S3 [file MEC-31-1615-s002.xlsx]

## Sheet: 0% RRA threshold
27.27% of all cells filled
				Bison	Bison	Bison	Bison	Bison	Bison	Bison	Bison	Bison	Bison	Bison	Bison	Bison	Bison	Bison	Bison	Bison	Bison	Bison	Bison	Bison
				Winter	Winter	Winter	Winter	Winter	Winter	Winter	Winter	Winter	Winter	Summer	Summer	Summer	Summer	Summer	Summer	Winter	Summer	Summer	Summer	Summer
Family	Genus	Species	PlantID	YNP008	YNP015	YNP016	YNP017	YNP098	YNP099	YNP100	YNP101	YNP146	YNP193	YNP009	YNP013	YNP014	YNP059	YNP106	YNP108	YNP130	YNP132	YNP134	YNP151	YNP153
Cyperaceae	Carex		P3	0.518328	0.0443173	0.000709455	0.682637	4.7297e-05	0.123067	0.0122026	0.000331079	0.236107		0.0116351	0.00595942	0.151776	0.00146621	0.0016081	0.00718914	0.0796954	0.0119661	9.4594e-05	0.00118242	0.222343
Cyperaceae	Carex		P6	0.00165539	0.0951142	0.543915	0.00212836	0.125479	0.00297971	0.026439	0.000851346	0.0502294	0.00165539	0.0163648	0.0262025	0.00501348	0.000141891	0.000283782	0.00170269		0.00874994	0.00510807	0.00614861	0.0165066
Cyperaceae	Carex		P25		0.00108783	0.0199593	0.00283782	0.0524523	0.00118242	0.000331079		0.0147567		0.00439862		0.0281417		0.00231755	0.00638509	0.168283	0.0131013	0.00387835	0.00146621	0.00927021
Cyperaceae	Carex	Carex lasiocarpa	P34	0.0126283			0.0286147		0.00822967	0.00208107		0.0487632		0.00610131	0.00217566	0.0150404	4.7297e-05	0.00279052	0.000425673	0.109351	0.0124391	0.00231755	0.00227025	0.0031216
Cyperaceae	Carex		P41	0.0284255	0.0375065				0.0835738	9.4594e-05		0.00960129		0.000662158	0.000804049	0.00501348			9.4594e-05	9.4594e-05	0.00458781	0.000331079		0.0016081
Cyperaceae	Carex		P61	4.7297e-05	0.0078986	0.000851346			0.00699995	0.000189188	0.0222296	4.7297e-05		0.00113513	0.00657428	0.00118242	4.7297e-05	0.000378376	0.00165539		0.00747292	0.0015135	0.00193918	0.00647969
Cyperaceae	Carex		P68		0.00387835	0.00770941					0.00047297	4.7297e-05		0.000378376	0.00477699	0.00297971	0.000283782	0.000804049	0.00416213	4.7297e-05	0.00364187	0.00865535	0.0046824	0.00402024
Cyperaceae	Carex		P123	0.000283782	4.7297e-05		0.00349998	0.00515537	0.000662158						0.000662158	0.000141891				4.7297e-05				4.7297e-05
Cyperaceae	Carex		P145			0.00193918	0.000378376	0.000756752	4.7297e-05			0.000331079		4.7297e-05		0.000709455			9.4594e-05	9.4594e-05	0.000283782	4.7297e-05		0.000378376
Cyperaceae	Carex	Carex ebenea	P161			9.4594e-05									0.00146621			4.7297e-05	0.000378376		0.000851346	0.000614861
Cyperaceae	Carex	Carex diandra	P164		0.00118242				0.000567564					0.000141891		0.000141891			0.000425673		0.00118242		9.4594e-05
Cyperaceae	Carex	Carex insaniae	P175	0.000756752			0.000756752		0.000236485		4.7297e-05	0.000283782				0.000331079				0.000283782				0.000378376
Cyperaceae	Carex		P182		0.000614861	0.000141891			4.7297e-05					0.000236485		0.000378376					9.4594e-05			0.000804049
Cyperaceae	Carex	Carex atrata	P189	9.4594e-05			0.000141891					0.000283782			0.00094594	4.7297e-05					9.4594e-05	0.000567564
Cyperaceae	Carex		P195	9.4594e-05			0.000283782		0.000141891			0.000189188				0.000614861		4.7297e-05	4.7297e-05		0.000189188			0.00047297
Cyperaceae	Carex	Carex picta	P213	0.000236485			0.000425673		0.000141891			4.7297e-05				9.4594e-05			4.7297e-05					9.4594e-05
Cyperaceae	Carex		P230	9.4594e-05		4.7297e-05	0.000425673		9.4594e-05							0.000141891				9.4594e-05				0.000141891
Cyperaceae	Schoenoplectus	Schoenoplectus acutus	P239				0.000804049		9.4594e-05	0.000141891				4.7297e-05
Cyperaceae	Carex	Carex pensylvanica	P243														4.7297e-05				0.00094594
Cyperaceae	Carex	Carex glomerabilis	P263					9.4594e-05		4.7297e-05						4.7297e-05				0.000283782				4.7297e-05
Cyperaceae	Carex	Carex phragmitoides	P301		4.7297e-05																			0.000141891
Poaceae			P4	0.0129121	0.0292768	0.068959	0.0577023	0.058128	0.0268174	0.0731211	0.0203377	0.0533983	0.214586	0.0696212	0.0505132	0.156269	0.0145202	0.0128175	0.0916615	0.0063378	0.126519	0.0710874	0.0340538	0.177458
Poaceae			P10	4.7297e-05	0.0113986	0.0103107	0.0105472	0.49903	0.00094594		0.00184458	0.0185877	0.0094594	0.0322092	0.010027	0.0250674	0.00449321	0.00335809	0.0542023	0.0173107	0.00752022	0.00572293	0.0030743	0.0030743
Poaceae			P17		0.0271485	0.0685333	0.112945	0.00122972	0.0105472		0.00515537	4.7297e-05	0.0244525	0.0444119	0.00269593	0.0398714	0.00127702	0.0015135	0.0296079	4.7297e-05	0.00165539	0.00827697	0.000614861	0.0510334
Poaceae			P19		0.0257296	0.00539186		0.00331079	0.0231282	0.000331079	0.00364187	0.00293241	0.00331079	0.0235539	0.0167904	0.00903372	0.00118242	0.00279052	0.020858		0.00520267	0.00411484	0.00591212	0.0114932
Poaceae			P24		0.00487159			0.00231755		4.7297e-05		0.00501348	0.00373646	0.0206215	0.00699995	0.0123918	0.00657428	0.0397295	0.0274322		0.0536821	0.0462564	0.0276687	0.0354727
Poaceae	Hesperostipa	Hesperostipa comata	P26			0.00047297		0.00671617				4.7297e-05		4.7297e-05
Poaceae			P28		0.0114459	0.0161283	0.000520267	0.013054	0.00203377		0.00302701			0.00383106		0.0046351	9.4594e-05	4.7297e-05	0.00728373	9.4594e-05				0.0015608
Poaceae	Bromus		P42	0.00245944			0.000425673	0.00283782		0.095398		0.0376484				0.00217566	0.000898643	0.0047297	0.000283782		0.00903372	0.00534456	0.0172634
Poaceae	Achnatherum	Achnatherum chingii	P43		0.0015608	0.00510807	0.000189188							0.00520267				0.000236485					0.00137161	0.00132432
Poaceae			P48			0.00808778		0.00222296				0.00104053	0.00610131	0.0236012		0.000756752			0.00416213	0.0122499		0.00506078	0.00174999
Poaceae			P51		0.00690536		0.00454051		0.0698103			0.00411484	0.00733103		0.00506078		0.000614861	0.00104053	0.00184458		0.00425673	0.00132432	9.4594e-05	0.00340538
Poaceae	Bromus		P76											0.0046824	0.00264863		0.00558104	0.0016081	0.000236485		0.000236485	0.00383106	0.000283782	0.00856075
Poaceae			P90					0.00543915	0.0062432		0.000283782		0.00236485		0.00250674		0.000236485		0.00449321		4.7297e-05	0.000851346
Poaceae	Bromus		P94	9.4594e-05			9.4594e-05	0.000614861		0.0129594		0.00506078				0.000331079	0.000141891	0.000567564			0.000756752	0.000709455	0.0031216
Poaceae			P103			9.4594e-05		4.7297e-05		4.7297e-05			4.7297e-05	0.0078513					0.00643239		4.7297e-05			4.7297e-05
Poaceae	Bromus		P109					0.0141418
Poaceae	Achnatherum	Achnatherum richardsonii	P122		0.00127702				0.00193918	0.00217566							0.000189188	0.00094594	0.000993237				0.000898643	0.000709455
Poaceae	Bromus	Bromus hordeaceus	P131					0.00747292		4.7297e-05		4.7297e-05											4.7297e-05
Poaceae	Bromus		P138							9.4594e-05		9.4594e-05	0.00047297				0.000189188	0.000236485	0.000331079		0.00108783	4.7297e-05	0.00122972	9.4594e-05
Poaceae	Melica		P140										0.00435132		0.000898643		0.000141891
Poaceae			P142			4.7297e-05	0.00681076	4.7297e-05				4.7297e-05	9.4594e-05	4.7297e-05			4.7297e-05				9.4594e-05
Poaceae	Bromus		P143										0.00231755				0.000851346	0.000520267	0.000567564
Poaceae			P147		0.000189188		0.000331079	9.4594e-05	0.000331079		4.7297e-05	9.4594e-05	0.00047297			0.000236485	4.7297e-05	9.4594e-05	0.000283782		9.4594e-05		9.4594e-05	0.000378376
Poaceae			P148											0.00198647					0.00321619
Poaceae			P152												0.00406754			0.000236485
Poaceae	Bromus		P156					0.00146621					0.000709455
Poaceae	Triticum	Triticum aestivum	P157					0.000709455				0.0031689		4.7297e-05	4.7297e-05		4.7297e-05
Poaceae	Bromus		P159							0.00179729		0.00094594				4.7297e-05					0.000141891	0.000189188	0.00113513
Poaceae	Bromus		P160					0.000331079					0.00203377
Poaceae	Bromus		P162	9.4594e-05				0.000283782		0.00208107		0.000709455				4.7297e-05	4.7297e-05	9.4594e-05			0.000141891	0.000331079	0.000331079
Poaceae			P170		0.000236485									0.000236485				4.7297e-05	4.7297e-05
Poaceae	Bromus		P185					0.000331079					0.000236485
Poaceae			P191									0.00241215					0.000283782
Poaceae			P192				0.00236485
Poaceae			P210						4.7297e-05				0.00127702
Poaceae			P214											0.000898643									4.7297e-05
Poaceae			P221																			0.00122972
Poaceae	Helictochloa		P226		4.7297e-05	0.000614861	4.7297e-05							9.4594e-05							4.7297e-05			0.000141891
Poaceae			P229					0.00108783
Poaceae	Bromus		P231					0.000851346		9.4594e-05													4.7297e-05
Poaceae	Festuca	Festuca altaica	P244								0.000851346
Poaceae	Alopecurus		P248																0.000614861
Poaceae	Deyeuxia	Deyeuxia heterophylla	P267												0.000378376
Poaceae	Bromus	Bromus rubens	P278					4.7297e-05					9.4594e-05										4.7297e-05
Poaceae	Bromus	Bromus danthoniae	P290					4.7297e-05
Poaceae	Bromus	Bromus riparius	P314														4.7297e-05	4.7297e-05	4.7297e-05
Poaceae			P317											4.7297e-05				4.7297e-05
Poaceae			P331																4.7297e-05			9.4594e-05
Poaceae	Bromus	Bromus pellitus	P356									4.7297e-05										4.7297e-05
Polygonaceae			P2	0.000141891	0.377856	0.020385		0.00264863	0.138154	0.0015608	0.0549591		0.079317	0.128459	0.071986	0.133046	0.035993	0.0191553	0.13158	0.000141891	0.0356619	0.129783	0.0152769	0.0396349
Polygonaceae			P27											0.0111148	0.0554321	0.0237431	0.0106418	0.00553375	0.0185404		0.0253512	0.0207161	0.029939	0.0424727
Polygonaceae	Polygonum		P36					0.00174999						0.0106891	0.000236485	0.00113513	4.7297e-05	0.00416213	0.145013		0.00245944	0.00274322	0.00406754	4.7297e-05
Polygonaceae			P80											0.00856075	0.0130067	0.00184458	0.000189188	0.00047297	4.7297e-05		0.00420943		0.00113513
Polygonaceae			P84		0.0202904						0.000189188		4.7297e-05	9.4594e-05	9.4594e-05	0.000141891	0.000189188	4.7297e-05	9.4594e-05			9.4594e-05		9.4594e-05
Polygonaceae			P176								0.00113513				0.00137161
Polygonaceae	Persicaria	Persicaria amphibia	P275																0.000378376
Polygonaceae	Rheum		P300												9.4594e-05		4.7297e-05				4.7297e-05
Polygonaceae			P311		4.7297e-05										4.7297e-05									4.7297e-05
Salicaceae			P7	0.38566	0.0046351		0.000567564		0.011304	0.53351		0.26737		0.0500402	0.00127702	0.00699995	0.0836684	0.00406754	0.00425673		0.00283782	0.15906	0.0233174	0.0811616
Salicaceae	Populus		P37	4.7297e-05	0.00908102							0.00524996	0.00279052				0.00340538	0.00132432	0.000804049	0.0113513	0.0272431	0.00236485	0.0155607	0.0789387
Salicaceae	Populus	Populus angustifolia	P52																			0.00132432	0.102445	4.7297e-05
Rosaceae	Potentilla		P9		0.0147094				0.000520267		0.000567564	4.7297e-05	4.7297e-05	0.0609658	0.0517429	0.00742563	0.19056	0.268931	0.0940737		0.0411957	0.0575131	0.0148513	0.00917561
Rosaceae			P16	0.000189188		0.00217566			0.00506078	4.7297e-05			4.7297e-05	0.10954	0.057655		0.0111148	0.0237431	0.0104999	9.4594e-05	0.013385	0.0288512		0.000614861
Rosaceae	Geum		P20	4.7297e-05	4.7297e-05				4.7297e-05		0.0218039	0.00279052		0.00723644	0.0131959	0.00302701	0.00685806	0.00231755	0.00236485	4.7297e-05		0.00572293		4.7297e-05
Rosaceae	Rubus	Rubus idaeus	P32						4.7297e-05	4.7297e-05			0.000283782	0.00132432	0.000425673	0.000189188	0.00174999	0.00047297	0.000614861		0.000378376	0.000898643	0.00127702
Rosaceae	Prunus		P35								0.000236485		0.00960129				9.4594e-05		0.000993237			0.00118242	0.00250674
Rosaceae			P55	0.00165539	0.0142364				0.00118242		4.7297e-05	0.00250674		0.0139526	0.0030743	0.0253985	0.0135742	0.00496618	0.000378376		0.00359457	0.00113513	0.000756752	0.00260133
Rosaceae	Spiraea		P67										0.0456889
Rosaceae	Potentilla		P78				0.000614861					4.7297e-05	4.7297e-05	0.007804		0.00113513		0.0016081	0.0129594	9.4594e-05	0.00562834
Rosaceae	Rubus	Rubus occidentalis	P86		4.7297e-05									0.00132432	0.00122972	4.7297e-05	0.0015135	0.000898643	0.000378376		0.000425673	0.00094594	0.000236485
Rosaceae	Potentilla		P99		0.000378376				4.7297e-05					0.00108783	0.000851346	0.000189188	0.00274322	0.00562834	0.00208107		0.000662158	0.000993237	0.000236485	9.4594e-05
Rosaceae	Fallugia	Fallugia paradoxa	P196											4.7297e-05		4.7297e-05	4.7297e-05				4.7297e-05	9.4594e-05	4.7297e-05
Rosaceae	Rubus	Rubus alceifolius	P234							4.7297e-05									0.000141891	4.7297e-05	4.7297e-05	9.4594e-05
Rosaceae	Prunus	Prunus avium	P254								4.7297e-05		4.7297e-05
Rosaceae	Physocarpus		P332	4.7297e-05
Fabaceae	Trifolium		P12												0.236532	0.0113986		0.156931			0.0218985		0.179823
Fabaceae	Trifolium		P45											0.0163648	0.00118242	0.007804	0.00122972	0.0284255			0.0344322	0.00189188	0.0411484	0.0015135
Fabaceae	Lupinus		P46		0.00279052	0.00288512			0.00179729	0.00264863	0.00208107	0.00747292	0.00600672	0.00354727		0.00279052	0.00231755		0.00198647		0.0221823	0.00411484		0.0182566
Fabaceae	Astragalus		P49		0.00241215	0.00586483					0.000756752			0.00269593		0.0196282			0.00359457		0.00908102
Fabaceae	Medicago		P50				0.0210945													0.129073
Fabaceae	Trifolium		P60												0.0361822		0.00832427	0.00127702			0.000141891	0.010831	0.00685806	0.00217566
Fabaceae	Astragalus	Astragalus striatus	P98											0.00184458
Fabaceae	Oxytropis		P102											0.00695266	0.00208107			0.00283782	0.00245944		0.00094594
Fabaceae	Oxytropis		P105												0.0136215
Fabaceae	Vicia	Vicia americana	P149															0.00165539	0.0015608		0.000993237
Fabaceae			P150															0.00548645
Fabaceae			P169				9.4594e-05			0.000662158		0.00245944								9.4594e-05
Fabaceae			P180				0.00321619
Fabaceae	Oxytropis		P199							0.00193918					4.7297e-05
Fabaceae			P245																			4.7297e-05
Fabaceae			P298								4.7297e-05								4.7297e-05
Caryophyllaceae			P11	4.7297e-05	0.0655063	0.0206688			0.0560469		0.137776	4.7297e-05		0.000283782	0.034243	0.0944048	0.00652698	0.00127702	0.00326349		0.144729	0.00539186	0.00184458	0.0911413
Caryophyllaceae	Eremogone		P70						0.00179729		0.00529726				0.0122972	0.00458781	9.4594e-05		0.00127702			0.00794589
Caryophyllaceae	Stellaria		P79	0.000709455			0.000378376		0.00132432	0.000283782	0.00108783	0.00118242			0.000189188	0.00997966	4.7297e-05	0.00118242	0.00174999		0.00137161	0.00179729	0.00227025	0.00567564
Caryophyllaceae			P83						0.00146621		0.00349998				0.00699995	0.00260133			0.000709455			0.00515537
Caryophyllaceae	Cerastium		P93												0.00127702	0.0150877		0.00349998					0.00227025
Caryophyllaceae	Stellaria	Stellaria longifolia	P100	0.00217566			0.00104053			0.00094594		0.00454051				0.00392565	4.7297e-05	9.4594e-05	0.000141891		9.4594e-05		4.7297e-05	0.00439862
Caryophyllaceae			P134						0.000236485		0.000567564				0.00255404	0.00094594	9.4594e-05		0.000331079			0.00094594
Caryophyllaceae			P136						0.000567564		0.000614861				0.0016081	0.00094594			0.000378376			0.00132432
Caryophyllaceae	Stellaria	Stellaria borealis	P167	9.4594e-05			4.7297e-05			4.7297e-05	4.7297e-05				4.7297e-05	0.00113513	4.7297e-05	0.000141891	0.000141891		4.7297e-05	9.4594e-05	0.000283782	0.000993237
Caryophyllaceae			P204								0.000189188				0.000520267	0.000141891						0.000331079
Pinaceae			P8			0.0206215	0.00293241	0.00189188			0.00217566	0.0135269	0.098898				0.000189188			0.0250674	0.000141891		4.7297e-05
Pinaceae	Abies		P15							0.000804049	0.496949								9.4594e-05
Pinaceae	Pinus		P40			0.00146621				0.0158445	0.00274322	0.000189188			0.0477699		4.7297e-05	0.000756752		4.7297e-05	0.000520267	0.0271958	0.00326349	0.0015608
Geraniaceae	Geranium		P5	4.7297e-05	0.00345268	0.00179729		4.7297e-05				0.00387835	0.0193918	0.0187296		0.0209053	0.0955399	0.0209526	0.0147567	0.00141891	0.0953507	0.0300336	0.109351	0.00435132
Geraniaceae	Geranium	Geranium bohemicum	P216																		4.7297e-05	4.7297e-05	9.4594e-05
Asteraceae			P22	0.00515537	0.0206688	0.018162		0.00449321	0.00761481	0.0119188	0.00113513	0.0209999	0.0129121	0.00927021	0.00260133	0.0093175	0.00482429	0.010831	0.0351417		0.0255877	0.00808778	0.0167904	0.000520267
Asteraceae			P62		0.000141891	0.000141891		9.4594e-05		0.000567564				4.7297e-05	4.7297e-05	4.7297e-05		0.000283782		0.0837157	4.7297e-05
Asteraceae	Agoseris	Agoseris retrorsa	P69							0.00113513	0.0031216				0.0181147		0.0015608	0.00165539	0.00189188		0.00255404	0.0078986		0.00094594
Asteraceae			P97	4.7297e-05								0.00553375			0.000331079		4.7297e-05	0.000141891			0.00174999	0.00127702	0.00165539
Asteraceae			P101					0.00402024											0.0016081
Asteraceae			P104		0.00113513	0.00264863		4.7297e-05	0.00174999		0.000141891	0.00146621	0.00184458		4.7297e-05	0.000378376	4.7297e-05	0.000141891	0.000614861			0.000520267	4.7297e-05	0.000189188
Asteraceae			P106		0.00047297													0.000283782		4.7297e-05
Asteraceae			P112		0.000709455	0.00122972		0.000567564	0.000283782	0.000331079		0.000141891	0.000331079	0.000141891	0.000189188	0.000189188			0.000141891	0.00170269	0.000662158	0.000283782	0.00047297	0.000331079
Asteraceae			P125						0.00704725				0.000851346				4.7297e-05	0.000520267	0.000851346			4.7297e-05
Asteraceae			P126							9.4594e-05	9.4594e-05				0.00193918		9.4594e-05	0.000425673	0.000189188		0.000331079	0.000756752
Asteraceae	Pterygopappus	Pterygopappus lawrencei	P168		4.7297e-05									0.00146621	4.7297e-05
Asteraceae	Ionactis	Ionactis alpina	P186		4.7297e-05							4.7297e-05						4.7297e-05	4.7297e-05
Asteraceae	Saussurea		P202				0.000520267			4.7297e-05													0.00118242
Asteraceae			P203							0.000709455										0.00170269
Asteraceae			P211		9.4594e-05			4.7297e-05		4.7297e-05	4.7297e-05			4.7297e-05					9.4594e-05	0.000236485	9.4594e-05			4.7297e-05
Asteraceae	Noticastrum	Noticastrum calvatum	P218		4.7297e-05				4.7297e-05		4.7297e-05					4.7297e-05		9.4594e-05					0.000425673
Asteraceae			P232		4.7297e-05	4.7297e-05			4.7297e-05											0.000141891		4.7297e-05	4.7297e-05
Asteraceae			P256						0.000283782									9.4594e-05					0.000141891
Asteraceae			P264		0.000189188	9.4594e-05									4.7297e-05	4.7297e-05			4.7297e-05
Asteraceae			P269																0.000141891		4.7297e-05	4.7297e-05
Asteraceae			P270												4.7297e-05						4.7297e-05		0.000189188
Asteraceae	Diplostephium	Diplostephium crypteriophyllum	P272						4.7297e-05												4.7297e-05
Asteraceae	Hypochaeris	Hypochaeris maculata	P279												9.4594e-05								0.000141891
Asteraceae	Adenocaulon	Adenocaulon bicolor	P280																4.7297e-05		0.000141891	9.4594e-05
Asteraceae	Chaetanthera	Chaetanthera pulvinata	P284				4.7297e-05															4.7297e-05	4.7297e-05
Asteraceae	Anisopappus	Anisopappus corymbosus	P287									9.4594e-05						4.7297e-05			4.7297e-05	4.7297e-05
Asteraceae			P291												4.7297e-05						4.7297e-05
Asteraceae			P292												9.4594e-05						4.7297e-05	4.7297e-05
Asteraceae			P293			4.7297e-05					4.7297e-05
Asteraceae	Atractylodes	Atractylodes lancea	P294				4.7297e-05											4.7297e-05			4.7297e-05
Asteraceae			P309										4.7297e-05
Asteraceae	Trichocline	Trichocline caulescens	P310							4.7297e-05						4.7297e-05						4.7297e-05
Asteraceae			P313						4.7297e-05										4.7297e-05
Asteraceae			P350						4.7297e-05													4.7297e-05
Asteraceae	Artemisia	Artemisia armeniaca	P354																	4.7297e-05
Onagraceae	Chamaenerion	Chamaenerion angustifolium	P13	4.7297e-05	4.7297e-05	0.000425673	9.4594e-05	0.000236485	0.000804049	4.7297e-05	9.4594e-05	9.4594e-05	0.000141891		0.0245944	0.00510807	0.0384997	0.209195	0.0150877	4.7297e-05	0.0333444		0.00146621	4.7297e-05
Onagraceae			P54											0.0242161	0.00368916	0.0107364	0.00094594	0.00193918	0.00127702		0.0124864		0.00132432
Onagraceae	Gayophytum		P116											0.00345268	0.0062905				0.000141891				0.000520267
Caprifoliaceae	Symphoricarpos		P30		0.00222296					0.000662158	0.00231755	0.0556212	0.132763	0.00610131		0.00439862	0.000283782	0.000141891	0.000283782		0.0015608		0.00255404
Caprifoliaceae	Symphoricarpos		P212									0.00118242	9.4594e-05				4.7297e-05
Caprifoliaceae	Lonicera	Lonicera involucrata	P286														0.000283782
Comandraceae	Comandra	Comandra umbellata	P21		0.00709455	0.00236485						4.7297e-05	4.7297e-05	0.024689		0.0263444	0.00122972		0.070709		0.000425673	0.082817	0.00179729	0.00203377
Ulmaceae			P44						0.000851346											0.186965
Brassicaceae	Alyssum	Alyssum desertorum	P31					0.0940737		0.000189188				0.000804049
Brassicaceae			P120								4.7297e-05					0.00198647	0.000378376	0.00146621	0.00274322			0.00047297
Brassicaceae			P139								0.000189188
Brassicaceae	Erysimum		P155													0.00170269			0.00231755
Brassicaceae			P178		0.000189188		0.000614861			0.000709455												0.0015608
Brassicaceae			P187															0.00132432	0.000378376
Brassicaceae			P200														9.4594e-05	0.000425673	0.000520267			4.7297e-05
Brassicaceae	Alyssum	Alyssum alyssoides	P207													0.00146621	0.000189188
Brassicaceae			P227																			0.000804049
Brassicaceae			P249							0.000709455								0.000189188
Brassicaceae			P276																				0.000331079
Brassicaceae	Boechera		P326																4.7297e-05
Solanaceae			P58									0.000898643								0.0962493			0.000662158
Solanaceae	Capsicum		P242									0.000851346
Solanaceae			P259																	0.000520267			0.000141891
Polemoniaceae	Phlox		P56		0.00108783	0.00392565		0.0172161	0.000567564	0.000141891	0.000141891								4.7297e-05				4.7297e-05
Polemoniaceae	Phlox		P72		0.000425673	0.000898643		0.00685806			0.000331079
Polemoniaceae	Phlox		P88		0.00283782	0.00979047		0.00146621	0.000283782	0.000709455	0.00108783								0.000236485
Polemoniaceae			P89		0.00496618	0.0113986		0.000756752	0.00184458	0.000851346	0.00245944								9.4594e-05
Polemoniaceae	Phlox		P107		0.00402024	0.00193918		0.00193918	0.00174999	0.000189188	0.00241215								0.000141891
Polemoniaceae	Phlox		P133		4.7297e-05	0.000236485		0.00108783
Polemoniaceae	Collomia		P197														0.000141891	0.000189188					0.000993237
Polemoniaceae	Phlox	Phlox hoodii	P241		0.000141891			0.000331079	0.000141891		4.7297e-05													4.7297e-05
Polemoniaceae	Phlox	Phlox alaskensis	P312		4.7297e-05	4.7297e-05		4.7297e-05																4.7297e-05
Polemoniaceae	Microsteris	Microsteris gracilis	P352								9.4594e-05
Saxifragaceae			P33		0.00184458	0.0306484		0.000141891		9.4594e-05			0.00747292	0.00165539			0.000141891		0.000709455			0.00146621
Saxifragaceae			P81		9.4594e-05	0.00297971							0.0015135	0.000331079					4.7297e-05			9.4594e-05
Saxifragaceae			P113		4.7297e-05	0.00179729											0.000236485					4.7297e-05
Saxifragaceae			P179			9.4594e-05							4.7297e-05				0.000709455
Saxifragaceae			P253											4.7297e-05			4.7297e-05
Saxifragaceae			P282								0.000283782
Saxifragaceae	Micranthes		P323								9.4594e-05
Typhaceae	Typha		P71				0.00321619			0.0497091
Grossulariaceae	Ribes		P18			0.00662158				0.0113513		0.00402024	0.00581753			0.00302701	0.00184458		0.000614861			0.00260133	0.00170269
Amaryllidaceae	Allium		P188								0.000283782
Apiaceae			P121									0.00184458									0.00137161
Apiaceae			P163					0.00321619
Apocynaceae	Apocynum		P92				0.00212836									0.00203377		0.00104053
Asparagaceae	Maianthemum	Maianthemum stellatum	P193															0.000189188	0.000378376		0.000709455
Berberidaceae	Berberis	Berberis aristata	P82		0.00179729								0.0209999											0.00203377
Berberidaceae	Berberis	Berberis fortunei	P190		0.000141891								0.00170269											0.000236485
Betulaceae	Alnus		P177							0.00189188							0.000331079							0.00104053
Boraginaceae			P110										0.00203377											0.00094594
Boraginaceae			P153				0.00174999	0.00345268
Boraginaceae			P205								0.00165539		4.7297e-05
Boraginaceae	Lappula		P302														0.000141891
Bryaceae			P130						0.00094594						0.00685806
Bryaceae	Gemmabryum		P135		0.00227025														0.000141891	0.00458781
Campanulaceae			P85									0.00127702		0.000851346			0.00108783	0.000283782	0.00879724		0.000804049	0.000898643		0.00988507
Campanulaceae	Lobelia	Lobelia galpinii	P273										4.7297e-05				4.7297e-05
Cardiopteridaceae	Citronella	Citronella moorei	P333												4.7297e-05
Chenopodiaceae	Atriplex		P91					0.0093175														4.7297e-05
Convolvulaceae			P171																	4.7297e-05
Cucurbitaceae			P228				0.000236485					0.000993237
Cucurbitaceae			P261				0.000236485					0.000236485
Cucurbitaceae			P299									9.4594e-05
Cupressaceae	Platycladus	Platycladus orientalis	P250								0.00047297
Elaeagnaceae			P119							0.00104053		0.00245944
Equisetaceae	Equisetum		P154				0.000331079			0.000141891				0.00203377		0.000804049		0.000756752	0.000141891		0.000236485
Equisetaceae	Equisetum		P238											0.000709455	4.7297e-05	0.000189188
Ericaceae	Arctostaphylos	Arctostaphylos uva-ursi	P341														4.7297e-05
Funariaceae	Funaria		P118			0.00174999			0.00170269		0.000236485									0.0093648
Gentianaceae	Gentiana		P283																0.000236485
Gentianaceae	Frasera	Frasera speciosa	P340														4.7297e-05
Iridaceae	Sisyrinchium		P307															0.000141891
Juglandaceae			P158		0.00406754
Juncaceae	Luzula		P215												0.00127702
Juncaceae	Juncus	Juncus prominens	P219				0.00127702												9.4594e-05
Juncaceae	Juncus		P233				0.000283782											4.7297e-05
Lamiaceae			P258				0.000662158
Lauraceae	Persea		P209							0.00137161									0.000283782
Orchidaceae	Spiranthes		P288																		0.000283782
Orchidaceae	Spiranthes	Spiranthes x stellata	P355																		4.7297e-05
Orobanchaceae	Orthocarpus		P151													0.000425673		0.000331079	0.00359457		0.000520267
Orobanchaceae	Orthocarpus		P222													0.000141891		4.7297e-05	0.000993237		0.000141891
Orobanchaceae	Pedicularis	Pedicularis ascendens	P255												0.000614861
Orobanchaceae	Orthocarpus	Orthocarpus tenuifolius	P330																9.4594e-05
Orobanchaceae	Pedicularis		P334												9.4594e-05
Paracryphiaceae	Quintinia		P357																				9.4594e-05
Plantaginaceae	Penstemon		P96		0.00122972				0.0122499		0.00345268				0.00227025		0.000425673	9.4594e-05	0.000709455			4.7297e-05
Plantaginaceae	Veronica		P141							0.00170269
Plantaginaceae	Veronica		P236												0.000898643
Plumbaginaceae	Aegialitis	Aegialitis annulata	P289											4.7297e-05					4.7297e-05
Polytrichaceae			P198						0.000189188						0.000425673					0.0015608
Polytrichaceae			P260												0.000283782
Ranunculaceae	Thalictrum		P127															0.000141891					0.000756752
Ranunculaceae	Delphinium		P265														4.7297e-05
Ranunculaceae	Clematis		P316															9.4594e-05
Ranunculaceae	Ranunculus		P321														0.000141891
Ranunculaceae	Clematis	Clematis loureiroana	P328															0.000141891
Rubiaceae			P137														0.000236485	0.00108783	0.000331079		0.00170269	0.00293241		4.7297e-05
Rubiaceae	Galium		P173														0.00104053	0.000283782				0.00127702
Rubiaceae	Galium	Galium trifidum	P329															4.7297e-05	4.7297e-05
Sapindaceae	Acer		P296															4.7297e-05
Sarcobataceae	Sarcobatus	Sarcobatus vermiculatus	P29			9.4594e-05					4.7297e-05	4.7297e-05					4.7297e-05	4.7297e-05	9.4594e-05
Violaceae	Viola		P268												4.7297e-05		4.7297e-05		4.7297e-05
			P1		0.0262025	0.00349998	4.7297e-05		0.000804049	0.0962021	0.0231282	0.0209053	0.228775	0.158729	0.0473916	0.0369389	0.412903	0.0919926	0.0853237	4.7297e-05	0.0665468	0.113702	0.230336	0.0118242
			P14	0.0235539	0.0253512		0.0184458	0.000283782	0.362673	0.0093648	0.000709455	0.03552		0.00969588	0.0171215	0.00449321	0.000804049	0.00430402	0.00671617		0.0263917	0.00742563	0.0031216	0.00170269
			P23		0.0182566	0.0236012		0.0161756	0.0078513	0.0093648	0.000189188	0.00203377	0.00477699	0.00411484	0.00454051	0.00927021	0.000898643	0.00184458	0.00851346	0.0472024	0.0137161	0.00435132	0.00586483	0.00577023
			P38		0.00392565		0.00047297	0.00297971	0.000141891	0.000283782	0.00174999		0.00354727	0.000378376	0.0251147	0.00908102	0.00794589	0.0093648	0.00146621		0.0211417	0.0590739	0.0252093	4.7297e-05
			P39						0.000141891	0.00113513	0.13806				0.00141891					0.00402024			0.00245944
			P47		0.00118242
			P53		0.0262971	0.0164593		0.00567564			0.0122026	9.4594e-05			0.00742563	0.00676347	0.000236485	0.000378376	0.00558104		0.000378376	4.7297e-05	0.000662158	0.0061959
			P57		0.00108783	0.000614861		0.00354727	0.000283782		0.00293241	0.000141891		0.00108783	0.000614861	4.7297e-05	0.000709455	0.000662158			0.00141891	0.0016081	0.00137161
			P64		0.00198647	0.021189		0.00666887
			P65												0.000851346		9.4594e-05	0.00212836	0.000236485
			P66							0.00643239	0.00761481	0.0344795	4.7297e-05				0.000283782				0.0121553
			P73		0.00614861		0.0183512				9.4594e-05		9.4594e-05					0.00302701	0.00104053				0.00231755	0.0046351
			P75								0.000614861		0.0227971				9.4594e-05					0.00874994
			P87		0.000331079	9.4594e-05	0.00122972		4.7297e-05	4.7297e-05	4.7297e-05		0.00387835	0.000993237	4.7297e-05	0.0016081	0.0016081	0.00297971	0.000331079		0.000283782	0.000283782	0.00122972	0.0030743
			P95	0.00203377						0.00146621		0.000993237		0.0030743	0.0015135		0.00231755	0.000189188	0.000378376		0.00113513	0.00179729	0.00577023
			P108	4.7297e-05	0.00212836						0.000283782						4.7297e-05	0.000236485			0.000331079
			P114																				0.0120607
			P128							0.000662158									0.000567564
			P132		0.000993237									0.00321619				0.00122972	0.00189188
			P144			0.00217566						4.7297e-05			0.00170269			0.000236485	9.4594e-05				9.4594e-05
			P166																					0.00269593
			P172					0.0030743
			P206		0.000378376													4.7297e-05
			P217										4.7297e-05
			P223		0.000236485																4.7297e-05
			P235																0.000614861
			P247												4.7297e-05		9.4594e-05	0.000189188				0.000189188	4.7297e-05
			P251				0.000567564
			P266								4.7297e-05	0.000378376
			P271							0.000425673
			P277												4.7297e-05	4.7297e-05						4.7297e-05	9.4594e-05
			P295															4.7297e-05
			P322														9.4594e-05
			P351							9.4594e-05

## Sheet: 0.1% RRA threshold
13.63% of all cells filled
				Bison	Bison	Bison	Bison	Bison	Bison	Bison	Bison	Bison	Bison	Bison	Bison	Bison	Bison	Bison	Bison	Bison	Bison	Bison	Bison	Bison
				Winter	Winter	Winter	Winter	Winter	Winter	Winter	Winter	Winter	Winter	Summer	Summer	Summer	Summer	Summer	Summer	Winter	Summer	Summer	Summer	Summer
Family	Genus	Species	PlantID	YNP008	YNP015	YNP016	YNP017	YNP098	YNP099	YNP100	YNP101	YNP146	YNP193	YNP009	YNP013	YNP014	YNP059	YNP106	YNP108	YNP130	YNP132	YNP134	YNP151	YNP153
Cyperaceae	Carex		P3	0.518328	0.0443173		0.682637		0.123067	0.0122026		0.236107		0.0116351	0.00595942	0.151776	0.00146621	0.0016081	0.00718914	0.0796954	0.0119661		0.00118242	0.222343
Cyperaceae	Carex		P6	0.00165539	0.0951142	0.543915	0.00212836	0.125479	0.00297971	0.026439		0.0502294	0.00165539	0.0163648	0.0262025	0.00501348			0.00170269		0.00874994	0.00510807	0.00614861	0.0165066
Cyperaceae	Carex		P25		0.00108783	0.0199593	0.00283782	0.0524523	0.00118242			0.0147567		0.00439862		0.0281417		0.00231755	0.00638509	0.168283	0.0131013	0.00387835	0.00146621	0.00927021
Cyperaceae	Carex	Carex lasiocarpa	P34	0.0126283			0.0286147		0.00822967	0.00208107		0.0487632		0.00610131	0.00217566	0.0150404		0.00279052		0.109351	0.0124391	0.00231755	0.00227025	0.0031216
Cyperaceae	Carex		P41	0.0284255	0.0375065				0.0835738			0.00960129				0.00501348					0.00458781			0.0016081
Cyperaceae	Carex		P61		0.0078986				0.00699995		0.0222296			0.00113513	0.00657428	0.00118242			0.00165539		0.00747292	0.0015135	0.00193918	0.00647969
Cyperaceae	Carex		P68		0.00387835	0.00770941									0.00477699	0.00297971			0.00416213		0.00364187	0.00865535	0.0046824	0.00402024
Cyperaceae	Carex		P123				0.00349998	0.00515537
Cyperaceae	Carex		P145			0.00193918
Cyperaceae	Carex	Carex ebenea	P161												0.00146621
Cyperaceae	Carex	Carex diandra	P164		0.00118242																0.00118242
Cyperaceae	Carex	Carex insaniae	P175
Cyperaceae	Carex		P182
Cyperaceae	Carex	Carex atrata	P189
Cyperaceae	Carex		P195
Cyperaceae	Carex	Carex picta	P213
Cyperaceae	Carex		P230
Cyperaceae	Schoenoplectus	Schoenoplectus acutus	P239
Cyperaceae	Carex	Carex pensylvanica	P243
Cyperaceae	Carex	Carex glomerabilis	P263
Cyperaceae	Carex	Carex phragmitoides	P301
Poaceae			P4	0.0129121	0.0292768	0.068959	0.0577023	0.058128	0.0268174	0.0731211	0.0203377	0.0533983	0.214586	0.0696212	0.0505132	0.156269	0.0145202	0.0128175	0.0916615	0.0063378	0.126519	0.0710874	0.0340538	0.177458
Poaceae			P10		0.0113986	0.0103107	0.0105472	0.49903			0.00184458	0.0185877	0.0094594	0.0322092	0.010027	0.0250674	0.00449321	0.00335809	0.0542023	0.0173107	0.00752022	0.00572293	0.0030743	0.0030743
Poaceae			P17		0.0271485	0.0685333	0.112945	0.00122972	0.0105472		0.00515537		0.0244525	0.0444119	0.00269593	0.0398714	0.00127702	0.0015135	0.0296079		0.00165539	0.00827697		0.0510334
Poaceae			P19		0.0257296	0.00539186		0.00331079	0.0231282		0.00364187	0.00293241	0.00331079	0.0235539	0.0167904	0.00903372	0.00118242	0.00279052	0.020858		0.00520267	0.00411484	0.00591212	0.0114932
Poaceae			P24		0.00487159			0.00231755				0.00501348	0.00373646	0.0206215	0.00699995	0.0123918	0.00657428	0.0397295	0.0274322		0.0536821	0.0462564	0.0276687	0.0354727
Poaceae	Hesperostipa	Hesperostipa comata	P26					0.00671617
Poaceae			P28		0.0114459	0.0161283		0.013054	0.00203377		0.00302701			0.00383106		0.0046351			0.00728373					0.0015608
Poaceae	Bromus		P42	0.00245944				0.00283782		0.095398		0.0376484				0.00217566		0.0047297			0.00903372	0.00534456	0.0172634
Poaceae	Achnatherum	Achnatherum chingii	P43		0.0015608	0.00510807								0.00520267									0.00137161	0.00132432
Poaceae			P48			0.00808778		0.00222296				0.00104053	0.00610131	0.0236012					0.00416213	0.0122499		0.00506078	0.00174999
Poaceae			P51		0.00690536		0.00454051		0.0698103			0.00411484	0.00733103		0.00506078			0.00104053	0.00184458		0.00425673	0.00132432		0.00340538
Poaceae	Bromus		P76											0.0046824	0.00264863		0.00558104	0.0016081				0.00383106		0.00856075
Poaceae			P90					0.00543915	0.0062432				0.00236485		0.00250674				0.00449321
Poaceae	Bromus		P94							0.0129594		0.00506078											0.0031216
Poaceae			P103											0.0078513					0.00643239
Poaceae	Bromus		P109					0.0141418
Poaceae	Achnatherum	Achnatherum richardsonii	P122		0.00127702				0.00193918	0.00217566
Poaceae	Bromus	Bromus hordeaceus	P131					0.00747292
Poaceae	Bromus		P138																		0.00108783		0.00122972
Poaceae	Melica		P140										0.00435132
Poaceae			P142				0.00681076
Poaceae	Bromus		P143										0.00231755
Poaceae			P147
Poaceae			P148											0.00198647					0.00321619
Poaceae			P152												0.00406754
Poaceae	Bromus		P156					0.00146621
Poaceae	Triticum	Triticum aestivum	P157									0.0031689
Poaceae	Bromus		P159							0.00179729													0.00113513
Poaceae	Bromus		P160										0.00203377
Poaceae	Bromus		P162							0.00208107
Poaceae			P170
Poaceae	Bromus		P185
Poaceae			P191									0.00241215
Poaceae			P192				0.00236485
Poaceae			P210										0.00127702
Poaceae			P214
Poaceae			P221																			0.00122972
Poaceae	Helictochloa		P226
Poaceae			P229					0.00108783
Poaceae	Bromus		P231
Poaceae	Festuca	Festuca altaica	P244
Poaceae	Alopecurus		P248
Poaceae	Deyeuxia	Deyeuxia heterophylla	P267
Poaceae	Bromus	Bromus rubens	P278
Poaceae	Bromus	Bromus danthoniae	P290
Poaceae	Bromus	Bromus riparius	P314
Poaceae			P317
Poaceae			P331
Poaceae	Bromus	Bromus pellitus	P356
Polygonaceae			P2		0.377856	0.020385		0.00264863	0.138154	0.0015608	0.0549591		0.079317	0.128459	0.071986	0.133046	0.035993	0.0191553	0.13158		0.0356619	0.129783	0.0152769	0.0396349
Polygonaceae			P27											0.0111148	0.0554321	0.0237431	0.0106418	0.00553375	0.0185404		0.0253512	0.0207161	0.029939	0.0424727
Polygonaceae	Polygonum		P36					0.00174999						0.0106891		0.00113513		0.00416213	0.145013		0.00245944	0.00274322	0.00406754
Polygonaceae			P80											0.00856075	0.0130067	0.00184458					0.00420943		0.00113513
Polygonaceae			P84		0.0202904
Polygonaceae			P176								0.00113513				0.00137161
Polygonaceae	Persicaria	Persicaria amphibia	P275
Polygonaceae	Rheum		P300
Polygonaceae			P311
Salicaceae			P7	0.38566	0.0046351				0.011304	0.53351		0.26737		0.0500402	0.00127702	0.00699995	0.0836684	0.00406754	0.00425673		0.00283782	0.15906	0.0233174	0.0811616
Salicaceae	Populus		P37		0.00908102							0.00524996	0.00279052				0.00340538	0.00132432		0.0113513	0.0272431	0.00236485	0.0155607	0.0789387
Salicaceae	Populus	Populus angustifolia	P52																			0.00132432	0.102445
Rosaceae	Potentilla		P9		0.0147094									0.0609658	0.0517429	0.00742563	0.19056	0.268931	0.0940737		0.0411957	0.0575131	0.0148513	0.00917561
Rosaceae			P16			0.00217566			0.00506078					0.10954	0.057655		0.0111148	0.0237431	0.0104999		0.013385	0.0288512
Rosaceae	Geum		P20								0.0218039	0.00279052		0.00723644	0.0131959	0.00302701	0.00685806	0.00231755	0.00236485			0.00572293
Rosaceae	Rubus	Rubus idaeus	P32											0.00132432			0.00174999						0.00127702
Rosaceae	Prunus		P35										0.00960129									0.00118242	0.00250674
Rosaceae			P55	0.00165539	0.0142364				0.00118242			0.00250674		0.0139526	0.0030743	0.0253985	0.0135742	0.00496618			0.00359457	0.00113513		0.00260133
Rosaceae	Spiraea		P67										0.0456889
Rosaceae	Potentilla		P78											0.007804		0.00113513		0.0016081	0.0129594		0.00562834
Rosaceae	Rubus	Rubus occidentalis	P86											0.00132432	0.00122972		0.0015135
Rosaceae	Potentilla		P99											0.00108783			0.00274322	0.00562834	0.00208107
Rosaceae	Fallugia	Fallugia paradoxa	P196
Rosaceae	Rubus	Rubus alceifolius	P234
Rosaceae	Prunus	Prunus avium	P254
Rosaceae	Physocarpus		P332
Fabaceae	Trifolium		P12												0.236532	0.0113986		0.156931			0.0218985		0.179823
Fabaceae	Trifolium		P45											0.0163648	0.00118242	0.007804	0.00122972	0.0284255			0.0344322	0.00189188	0.0411484	0.0015135
Fabaceae	Lupinus		P46		0.00279052	0.00288512			0.00179729	0.00264863	0.00208107	0.00747292	0.00600672	0.00354727		0.00279052	0.00231755		0.00198647		0.0221823	0.00411484		0.0182566
Fabaceae	Astragalus		P49		0.00241215	0.00586483								0.00269593		0.0196282			0.00359457		0.00908102
Fabaceae	Medicago		P50				0.0210945													0.129073
Fabaceae	Trifolium		P60												0.0361822		0.00832427	0.00127702				0.010831	0.00685806	0.00217566
Fabaceae	Astragalus	Astragalus striatus	P98											0.00184458
Fabaceae	Oxytropis		P102											0.00695266	0.00208107			0.00283782	0.00245944
Fabaceae	Oxytropis		P105												0.0136215
Fabaceae	Vicia	Vicia americana	P149															0.00165539	0.0015608
Fabaceae			P150															0.00548645
Fabaceae			P169									0.00245944
Fabaceae			P180				0.00321619
Fabaceae	Oxytropis		P199							0.00193918
Fabaceae			P245
Fabaceae			P298
Caryophyllaceae			P11		0.0655063	0.0206688			0.0560469		0.137776				0.034243	0.0944048	0.00652698	0.00127702	0.00326349		0.144729	0.00539186	0.00184458	0.0911413
Caryophyllaceae	Eremogone		P70						0.00179729		0.00529726				0.0122972	0.00458781			0.00127702			0.00794589
Caryophyllaceae	Stellaria		P79						0.00132432		0.00108783	0.00118242				0.00997966		0.00118242	0.00174999		0.00137161	0.00179729	0.00227025	0.00567564
Caryophyllaceae			P83						0.00146621		0.00349998				0.00699995	0.00260133						0.00515537
Caryophyllaceae	Cerastium		P93												0.00127702	0.0150877		0.00349998					0.00227025
Caryophyllaceae	Stellaria	Stellaria longifolia	P100	0.00217566			0.00104053					0.00454051				0.00392565								0.00439862
Caryophyllaceae			P134												0.00255404
Caryophyllaceae			P136												0.0016081							0.00132432
Caryophyllaceae	Stellaria	Stellaria borealis	P167													0.00113513
Caryophyllaceae			P204
Pinaceae			P8			0.0206215	0.00293241	0.00189188			0.00217566	0.0135269	0.098898							0.0250674
Pinaceae	Abies		P15								0.496949
Pinaceae	Pinus		P40			0.00146621				0.0158445	0.00274322				0.0477699							0.0271958	0.00326349	0.0015608
Geraniaceae	Geranium		P5		0.00345268	0.00179729						0.00387835	0.0193918	0.0187296		0.0209053	0.0955399	0.0209526	0.0147567	0.00141891	0.0953507	0.0300336	0.109351	0.00435132
Geraniaceae	Geranium	Geranium bohemicum	P216
Asteraceae			P22	0.00515537	0.0206688	0.018162		0.00449321	0.00761481	0.0119188	0.00113513	0.0209999	0.0129121	0.00927021	0.00260133	0.0093175	0.00482429	0.010831	0.0351417		0.0255877	0.00808778	0.0167904
Asteraceae			P62																	0.0837157
Asteraceae	Agoseris	Agoseris retrorsa	P69							0.00113513	0.0031216				0.0181147		0.0015608	0.00165539	0.00189188		0.00255404	0.0078986
Asteraceae			P97									0.00553375									0.00174999	0.00127702	0.00165539
Asteraceae			P101					0.00402024											0.0016081
Asteraceae			P104		0.00113513	0.00264863			0.00174999			0.00146621	0.00184458
Asteraceae			P106
Asteraceae			P112			0.00122972														0.00170269
Asteraceae			P125						0.00704725
Asteraceae			P126												0.00193918
Asteraceae	Pterygopappus	Pterygopappus lawrencei	P168											0.00146621
Asteraceae	Ionactis	Ionactis alpina	P186
Asteraceae	Saussurea		P202																				0.00118242
Asteraceae			P203																	0.00170269
Asteraceae			P211
Asteraceae	Noticastrum	Noticastrum calvatum	P218
Asteraceae			P232
Asteraceae			P256
Asteraceae			P264
Asteraceae			P269
Asteraceae			P270
Asteraceae	Diplostephium	Diplostephium crypteriophyllum	P272
Asteraceae	Hypochaeris	Hypochaeris maculata	P279
Asteraceae	Adenocaulon	Adenocaulon bicolor	P280
Asteraceae	Chaetanthera	Chaetanthera pulvinata	P284
Asteraceae	Anisopappus	Anisopappus corymbosus	P287
Asteraceae			P291
Asteraceae			P292
Asteraceae			P293
Asteraceae	Atractylodes	Atractylodes lancea	P294
Asteraceae			P309
Asteraceae	Trichocline	Trichocline caulescens	P310
Asteraceae			P313
Asteraceae			P350
Asteraceae	Artemisia	Artemisia armeniaca	P354
Onagraceae	Chamaenerion	Chamaenerion angustifolium	P13												0.0245944	0.00510807	0.0384997	0.209195	0.0150877		0.0333444		0.00146621
Onagraceae			P54											0.0242161	0.00368916	0.0107364		0.00193918	0.00127702		0.0124864		0.00132432
Onagraceae	Gayophytum		P116											0.00345268	0.0062905
Caprifoliaceae	Symphoricarpos		P30		0.00222296						0.00231755	0.0556212	0.132763	0.00610131		0.00439862					0.0015608		0.00255404
Caprifoliaceae	Symphoricarpos		P212									0.00118242
Caprifoliaceae	Lonicera	Lonicera involucrata	P286
Comandraceae	Comandra	Comandra umbellata	P21		0.00709455	0.00236485								0.024689		0.0263444	0.00122972		0.070709			0.082817	0.00179729	0.00203377
Ulmaceae			P44																	0.186965
Brassicaceae	Alyssum	Alyssum desertorum	P31					0.0940737
Brassicaceae			P120													0.00198647		0.00146621	0.00274322
Brassicaceae			P139
Brassicaceae	Erysimum		P155													0.00170269			0.00231755
Brassicaceae			P178																			0.0015608
Brassicaceae			P187															0.00132432
Brassicaceae			P200
Brassicaceae	Alyssum	Alyssum alyssoides	P207													0.00146621
Brassicaceae			P227
Brassicaceae			P249
Brassicaceae			P276
Brassicaceae	Boechera		P326
Solanaceae			P58																	0.0962493
Solanaceae	Capsicum		P242
Solanaceae			P259
Polemoniaceae	Phlox		P56		0.00108783	0.00392565		0.0172161
Polemoniaceae	Phlox		P72					0.00685806
Polemoniaceae	Phlox		P88		0.00283782	0.00979047		0.00146621			0.00108783
Polemoniaceae			P89		0.00496618	0.0113986			0.00184458		0.00245944
Polemoniaceae	Phlox		P107		0.00402024	0.00193918		0.00193918	0.00174999		0.00241215
Polemoniaceae	Phlox		P133					0.00108783
Polemoniaceae	Collomia		P197
Polemoniaceae	Phlox	Phlox hoodii	P241
Polemoniaceae	Phlox	Phlox alaskensis	P312
Polemoniaceae	Microsteris	Microsteris gracilis	P352
Saxifragaceae			P33		0.00184458	0.0306484							0.00747292	0.00165539								0.00146621
Saxifragaceae			P81			0.00297971							0.0015135
Saxifragaceae			P113			0.00179729
Saxifragaceae			P179
Saxifragaceae			P253
Saxifragaceae			P282
Saxifragaceae	Micranthes		P323
Typhaceae	Typha		P71				0.00321619			0.0497091
Grossulariaceae	Ribes		P18			0.00662158				0.0113513		0.00402024	0.00581753			0.00302701	0.00184458					0.00260133	0.00170269
Amaryllidaceae	Allium		P188
Apiaceae			P121									0.00184458									0.00137161
Apiaceae			P163					0.00321619
Apocynaceae	Apocynum		P92				0.00212836									0.00203377		0.00104053
Asparagaceae	Maianthemum	Maianthemum stellatum	P193
Berberidaceae	Berberis	Berberis aristata	P82		0.00179729								0.0209999											0.00203377
Berberidaceae	Berberis	Berberis fortunei	P190										0.00170269
Betulaceae	Alnus		P177							0.00189188														0.00104053
Boraginaceae			P110										0.00203377
Boraginaceae			P153				0.00174999	0.00345268
Boraginaceae			P205								0.00165539
Boraginaceae	Lappula		P302
Bryaceae			P130												0.00685806
Bryaceae	Gemmabryum		P135		0.00227025															0.00458781
Campanulaceae			P85									0.00127702					0.00108783		0.00879724					0.00988507
Campanulaceae	Lobelia	Lobelia galpinii	P273
Cardiopteridaceae	Citronella	Citronella moorei	P333
Chenopodiaceae	Atriplex		P91					0.0093175
Convolvulaceae			P171
Cucurbitaceae			P228
Cucurbitaceae			P261
Cucurbitaceae			P299
Cupressaceae	Platycladus	Platycladus orientalis	P250
Elaeagnaceae			P119							0.00104053		0.00245944
Equisetaceae	Equisetum		P154											0.00203377
Equisetaceae	Equisetum		P238
Ericaceae	Arctostaphylos	Arctostaphylos uva-ursi	P341
Funariaceae	Funaria		P118			0.00174999			0.00170269											0.0093648
Gentianaceae	Gentiana		P283
Gentianaceae	Frasera	Frasera speciosa	P340
Iridaceae	Sisyrinchium		P307
Juglandaceae			P158		0.00406754
Juncaceae	Luzula		P215												0.00127702
Juncaceae	Juncus	Juncus prominens	P219				0.00127702
Juncaceae	Juncus		P233
Lamiaceae			P258
Lauraceae	Persea		P209							0.00137161
Orchidaceae	Spiranthes		P288
Orchidaceae	Spiranthes	Spiranthes x stellata	P355
Orobanchaceae	Orthocarpus		P151																0.00359457
Orobanchaceae	Orthocarpus		P222
Orobanchaceae	Pedicularis	Pedicularis ascendens	P255
Orobanchaceae	Orthocarpus	Orthocarpus tenuifolius	P330
Orobanchaceae	Pedicularis		P334
Paracryphiaceae	Quintinia		P357
Plantaginaceae	Penstemon		P96		0.00122972				0.0122499		0.00345268				0.00227025
Plantaginaceae	Veronica		P141							0.00170269
Plantaginaceae	Veronica		P236
Plumbaginaceae	Aegialitis	Aegialitis annulata	P289
Polytrichaceae			P198																	0.0015608
Polytrichaceae			P260
Ranunculaceae	Thalictrum		P127
Ranunculaceae	Delphinium		P265
Ranunculaceae	Clematis		P316
Ranunculaceae	Ranunculus		P321
Ranunculaceae	Clematis	Clematis loureiroana	P328
Rubiaceae			P137															0.00108783			0.00170269	0.00293241
Rubiaceae	Galium		P173														0.00104053					0.00127702
Rubiaceae	Galium	Galium trifidum	P329
Sapindaceae	Acer		P296
Sarcobataceae	Sarcobatus	Sarcobatus vermiculatus	P29
Violaceae	Viola		P268
			P1		0.0262025	0.00349998				0.0962021	0.0231282	0.0209053	0.228775	0.158729	0.0473916	0.0369389	0.412903	0.0919926	0.0853237		0.0665468	0.113702	0.230336	0.0118242
			P14	0.0235539	0.0253512		0.0184458		0.362673	0.0093648		0.03552		0.00969588	0.0171215	0.00449321		0.00430402	0.00671617		0.0263917	0.00742563	0.0031216	0.00170269
			P23		0.0182566	0.0236012		0.0161756	0.0078513	0.0093648		0.00203377	0.00477699	0.00411484	0.00454051	0.00927021		0.00184458	0.00851346	0.0472024	0.0137161	0.00435132	0.00586483	0.00577023
			P38		0.00392565			0.00297971			0.00174999		0.00354727		0.0251147	0.00908102	0.00794589	0.0093648	0.00146621		0.0211417	0.0590739	0.0252093
			P39							0.00113513	0.13806				0.00141891					0.00402024			0.00245944
			P47		0.00118242
			P53		0.0262971	0.0164593		0.00567564			0.0122026				0.00742563	0.00676347			0.00558104					0.0061959
			P57		0.00108783			0.00354727			0.00293241			0.00108783							0.00141891	0.0016081	0.00137161
			P64		0.00198647	0.021189		0.00666887
			P65															0.00212836
			P66							0.00643239	0.00761481	0.0344795									0.0121553
			P73		0.00614861		0.0183512											0.00302701	0.00104053				0.00231755	0.0046351
			P75										0.0227971									0.00874994
			P87				0.00122972						0.00387835			0.0016081	0.0016081	0.00297971					0.00122972	0.0030743
			P95	0.00203377						0.00146621				0.0030743	0.0015135		0.00231755				0.00113513	0.00179729	0.00577023
			P108		0.00212836
			P114																				0.0120607
			P128
			P132											0.00321619				0.00122972	0.00189188
			P144			0.00217566									0.00170269
			P166																					0.00269593
			P172					0.0030743
			P206
			P217
			P223
			P235
			P247
			P251
			P266
			P271
			P277
			P295
			P322
			P351

## Sheet: 1% RRA threshold
4.73% of all cells filled
				Bison	Bison	Bison	Bison	Bison	Bison	Bison	Bison	Bison	Bison	Bison	Bison	Bison	Bison	Bison	Bison	Bison	Bison	Bison	Bison	Bison
				Winter	Winter	Winter	Winter	Winter	Winter	Winter	Winter	Winter	Winter	Summer	Summer	Summer	Summer	Summer	Summer	Winter	Summer	Summer	Summer	Summer
Family	Genus	Species	PlantID	YNP008	YNP015	YNP016	YNP017	YNP098	YNP099	YNP100	YNP101	YNP146	YNP193	YNP009	YNP013	YNP014	YNP059	YNP106	YNP108	YNP130	YNP132	YNP134	YNP151	YNP153
Cyperaceae	Carex		P3	0.518328	0.0443173		0.682637		0.123067	0.0122026		0.236107		0.0116351		0.151776				0.0796954	0.0119661			0.222343
Cyperaceae	Carex		P6		0.0951142	0.543915		0.125479		0.026439		0.0502294		0.0163648	0.0262025									0.0165066
Cyperaceae	Carex		P25			0.0199593		0.0524523				0.0147567				0.0281417				0.168283	0.0131013
Cyperaceae	Carex	Carex lasiocarpa	P34	0.0126283			0.0286147					0.0487632				0.0150404				0.109351	0.0124391
Cyperaceae	Carex		P41	0.0284255	0.0375065				0.0835738
Cyperaceae	Carex		P61								0.0222296
Cyperaceae	Carex		P68
Cyperaceae	Carex		P123
Cyperaceae	Carex		P145
Cyperaceae	Carex	Carex ebenea	P161
Cyperaceae	Carex	Carex diandra	P164
Cyperaceae	Carex	Carex insaniae	P175
Cyperaceae	Carex		P182
Cyperaceae	Carex	Carex atrata	P189
Cyperaceae	Carex		P195
Cyperaceae	Carex	Carex picta	P213
Cyperaceae	Carex		P230
Cyperaceae	Schoenoplectus	Schoenoplectus acutus	P239
Cyperaceae	Carex	Carex pensylvanica	P243
Cyperaceae	Carex	Carex glomerabilis	P263
Cyperaceae	Carex	Carex phragmitoides	P301
Poaceae			P4	0.0129121	0.0292768	0.068959	0.0577023	0.058128	0.0268174	0.0731211	0.0203377	0.0533983	0.214586	0.0696212	0.0505132	0.156269	0.0145202	0.0128175	0.0916615		0.126519	0.0710874	0.0340538	0.177458
Poaceae			P10		0.0113986	0.0103107	0.0105472	0.49903				0.0185877		0.0322092	0.010027	0.0250674			0.0542023	0.0173107
Poaceae			P17		0.0271485	0.0685333	0.112945		0.0105472				0.0244525	0.0444119		0.0398714			0.0296079					0.0510334
Poaceae			P19		0.0257296				0.0231282					0.0235539	0.0167904				0.020858					0.0114932
Poaceae			P24											0.0206215		0.0123918		0.0397295	0.0274322		0.0536821	0.0462564	0.0276687	0.0354727
Poaceae	Hesperostipa	Hesperostipa comata	P26
Poaceae			P28		0.0114459	0.0161283		0.013054
Poaceae	Bromus		P42							0.095398		0.0376484											0.0172634
Poaceae	Achnatherum	Achnatherum chingii	P43
Poaceae			P48											0.0236012						0.0122499
Poaceae			P51						0.0698103
Poaceae	Bromus		P76
Poaceae			P90
Poaceae	Bromus		P94							0.0129594
Poaceae			P103
Poaceae	Bromus		P109					0.0141418
Poaceae	Achnatherum	Achnatherum richardsonii	P122
Poaceae	Bromus	Bromus hordeaceus	P131
Poaceae	Bromus		P138
Poaceae	Melica		P140
Poaceae			P142
Poaceae	Bromus		P143
Poaceae			P147
Poaceae			P148
Poaceae			P152
Poaceae	Bromus		P156
Poaceae	Triticum	Triticum aestivum	P157
Poaceae	Bromus		P159
Poaceae	Bromus		P160
Poaceae	Bromus		P162
Poaceae			P170
Poaceae	Bromus		P185
Poaceae			P191
Poaceae			P192
Poaceae			P210
Poaceae			P214
Poaceae			P221
Poaceae	Helictochloa		P226
Poaceae			P229
Poaceae	Bromus		P231
Poaceae	Festuca	Festuca altaica	P244
Poaceae	Alopecurus		P248
Poaceae	Deyeuxia	Deyeuxia heterophylla	P267
Poaceae	Bromus	Bromus rubens	P278
Poaceae	Bromus	Bromus danthoniae	P290
Poaceae	Bromus	Bromus riparius	P314
Poaceae			P317
Poaceae			P331
Poaceae	Bromus	Bromus pellitus	P356
Polygonaceae			P2		0.377856	0.020385			0.138154		0.0549591		0.079317	0.128459	0.071986	0.133046	0.035993	0.0191553	0.13158		0.0356619	0.129783	0.0152769	0.0396349
Polygonaceae			P27											0.0111148	0.0554321	0.0237431	0.0106418		0.0185404		0.0253512	0.0207161	0.029939	0.0424727
Polygonaceae	Polygonum		P36											0.0106891					0.145013
Polygonaceae			P80												0.0130067
Polygonaceae			P84		0.0202904
Polygonaceae			P176
Polygonaceae	Persicaria	Persicaria amphibia	P275
Polygonaceae	Rheum		P300
Polygonaceae			P311
Salicaceae			P7	0.38566					0.011304	0.53351		0.26737		0.0500402			0.0836684					0.15906	0.0233174	0.0811616
Salicaceae	Populus		P37																	0.0113513	0.0272431		0.0155607	0.0789387
Salicaceae	Populus	Populus angustifolia	P52																				0.102445
Rosaceae	Potentilla		P9		0.0147094									0.0609658	0.0517429		0.19056	0.268931	0.0940737		0.0411957	0.0575131	0.0148513
Rosaceae			P16											0.10954	0.057655		0.0111148	0.0237431	0.0104999		0.013385	0.0288512
Rosaceae	Geum		P20								0.0218039				0.0131959
Rosaceae	Rubus	Rubus idaeus	P32
Rosaceae	Prunus		P35
Rosaceae			P55		0.0142364									0.0139526		0.0253985	0.0135742
Rosaceae	Spiraea		P67										0.0456889
Rosaceae	Potentilla		P78																0.0129594
Rosaceae	Rubus	Rubus occidentalis	P86
Rosaceae	Potentilla		P99
Rosaceae	Fallugia	Fallugia paradoxa	P196
Rosaceae	Rubus	Rubus alceifolius	P234
Rosaceae	Prunus	Prunus avium	P254
Rosaceae	Physocarpus		P332
Fabaceae	Trifolium		P12												0.236532	0.0113986		0.156931			0.0218985		0.179823
Fabaceae	Trifolium		P45															0.0284255			0.0344322		0.0411484
Fabaceae	Lupinus		P46																		0.0221823			0.0182566
Fabaceae	Astragalus		P49													0.0196282
Fabaceae	Medicago		P50				0.0210945													0.129073
Fabaceae	Trifolium		P60												0.0361822							0.010831
Fabaceae	Astragalus	Astragalus striatus	P98
Fabaceae	Oxytropis		P102
Fabaceae	Oxytropis		P105												0.0136215
Fabaceae	Vicia	Vicia americana	P149
Fabaceae			P150
Fabaceae			P169
Fabaceae			P180
Fabaceae	Oxytropis		P199
Fabaceae			P245
Fabaceae			P298
Caryophyllaceae			P11		0.0655063	0.0206688			0.0560469		0.137776				0.034243	0.0944048					0.144729			0.0911413
Caryophyllaceae	Eremogone		P70												0.0122972
Caryophyllaceae	Stellaria		P79
Caryophyllaceae			P83
Caryophyllaceae	Cerastium		P93													0.0150877
Caryophyllaceae	Stellaria	Stellaria longifolia	P100
Caryophyllaceae			P134
Caryophyllaceae			P136
Caryophyllaceae	Stellaria	Stellaria borealis	P167
Caryophyllaceae			P204
Pinaceae			P8			0.0206215						0.0135269	0.098898							0.0250674
Pinaceae	Abies		P15								0.496949
Pinaceae	Pinus		P40							0.0158445					0.0477699							0.0271958
Geraniaceae	Geranium		P5										0.0193918	0.0187296		0.0209053	0.0955399	0.0209526	0.0147567		0.0953507	0.0300336	0.109351
Geraniaceae	Geranium	Geranium bohemicum	P216
Asteraceae			P22		0.0206688	0.018162				0.0119188		0.0209999	0.0129121					0.010831	0.0351417		0.0255877		0.0167904
Asteraceae			P62																	0.0837157
Asteraceae	Agoseris	Agoseris retrorsa	P69												0.0181147
Asteraceae			P97
Asteraceae			P101
Asteraceae			P104
Asteraceae			P106
Asteraceae			P112
Asteraceae			P125
Asteraceae			P126
Asteraceae	Pterygopappus	Pterygopappus lawrencei	P168
Asteraceae	Ionactis	Ionactis alpina	P186
Asteraceae	Saussurea		P202
Asteraceae			P203
Asteraceae			P211
Asteraceae	Noticastrum	Noticastrum calvatum	P218
Asteraceae			P232
Asteraceae			P256
Asteraceae			P264
Asteraceae			P269
Asteraceae			P270
Asteraceae	Diplostephium	Diplostephium crypteriophyllum	P272
Asteraceae	Hypochaeris	Hypochaeris maculata	P279
Asteraceae	Adenocaulon	Adenocaulon bicolor	P280
Asteraceae	Chaetanthera	Chaetanthera pulvinata	P284
Asteraceae	Anisopappus	Anisopappus corymbosus	P287
Asteraceae			P291
Asteraceae			P292
Asteraceae			P293
Asteraceae	Atractylodes	Atractylodes lancea	P294
Asteraceae			P309
Asteraceae	Trichocline	Trichocline caulescens	P310
Asteraceae			P313
Asteraceae			P350
Asteraceae	Artemisia	Artemisia armeniaca	P354
Onagraceae	Chamaenerion	Chamaenerion angustifolium	P13												0.0245944		0.0384997	0.209195	0.0150877		0.0333444
Onagraceae			P54											0.0242161		0.0107364					0.0124864
Onagraceae	Gayophytum		P116
Caprifoliaceae	Symphoricarpos		P30									0.0556212	0.132763
Caprifoliaceae	Symphoricarpos		P212
Caprifoliaceae	Lonicera	Lonicera involucrata	P286
Comandraceae	Comandra	Comandra umbellata	P21											0.024689		0.0263444			0.070709			0.082817
Ulmaceae			P44																	0.186965
Brassicaceae	Alyssum	Alyssum desertorum	P31					0.0940737
Brassicaceae			P120
Brassicaceae			P139
Brassicaceae	Erysimum		P155
Brassicaceae			P178
Brassicaceae			P187
Brassicaceae			P200
Brassicaceae	Alyssum	Alyssum alyssoides	P207
Brassicaceae			P227
Brassicaceae			P249
Brassicaceae			P276
Brassicaceae	Boechera		P326
Solanaceae			P58																	0.0962493
Solanaceae	Capsicum		P242
Solanaceae			P259
Polemoniaceae	Phlox		P56					0.0172161
Polemoniaceae	Phlox		P72
Polemoniaceae	Phlox		P88
Polemoniaceae			P89			0.0113986
Polemoniaceae	Phlox		P107
Polemoniaceae	Phlox		P133
Polemoniaceae	Collomia		P197
Polemoniaceae	Phlox	Phlox hoodii	P241
Polemoniaceae	Phlox	Phlox alaskensis	P312
Polemoniaceae	Microsteris	Microsteris gracilis	P352
Saxifragaceae			P33			0.0306484
Saxifragaceae			P81
Saxifragaceae			P113
Saxifragaceae			P179
Saxifragaceae			P253
Saxifragaceae			P282
Saxifragaceae	Micranthes		P323
Typhaceae	Typha		P71							0.0497091
Grossulariaceae	Ribes		P18							0.0113513
Amaryllidaceae	Allium		P188
Apiaceae			P121
Apiaceae			P163
Apocynaceae	Apocynum		P92
Asparagaceae	Maianthemum	Maianthemum stellatum	P193
Berberidaceae	Berberis	Berberis aristata	P82										0.0209999
Berberidaceae	Berberis	Berberis fortunei	P190
Betulaceae	Alnus		P177
Boraginaceae			P110
Boraginaceae			P153
Boraginaceae			P205
Boraginaceae	Lappula		P302
Bryaceae			P130
Bryaceae	Gemmabryum		P135
Campanulaceae			P85
Campanulaceae	Lobelia	Lobelia galpinii	P273
Cardiopteridaceae	Citronella	Citronella moorei	P333
Chenopodiaceae	Atriplex		P91
Convolvulaceae			P171
Cucurbitaceae			P228
Cucurbitaceae			P261
Cucurbitaceae			P299
Cupressaceae	Platycladus	Platycladus orientalis	P250
Elaeagnaceae			P119
Equisetaceae	Equisetum		P154
Equisetaceae	Equisetum		P238
Ericaceae	Arctostaphylos	Arctostaphylos uva-ursi	P341
Funariaceae	Funaria		P118
Gentianaceae	Gentiana		P283
Gentianaceae	Frasera	Frasera speciosa	P340
Iridaceae	Sisyrinchium		P307
Juglandaceae			P158
Juncaceae	Luzula		P215
Juncaceae	Juncus	Juncus prominens	P219
Juncaceae	Juncus		P233
Lamiaceae			P258
Lauraceae	Persea		P209
Orchidaceae	Spiranthes		P288
Orchidaceae	Spiranthes	Spiranthes x stellata	P355
Orobanchaceae	Orthocarpus		P151
Orobanchaceae	Orthocarpus		P222
Orobanchaceae	Pedicularis	Pedicularis ascendens	P255
Orobanchaceae	Orthocarpus	Orthocarpus tenuifolius	P330
Orobanchaceae	Pedicularis		P334
Paracryphiaceae	Quintinia		P357
Plantaginaceae	Penstemon		P96						0.0122499
Plantaginaceae	Veronica		P141
Plantaginaceae	Veronica		P236
Plumbaginaceae	Aegialitis	Aegialitis annulata	P289
Polytrichaceae			P198
Polytrichaceae			P260
Ranunculaceae	Thalictrum		P127
Ranunculaceae	Delphinium		P265
Ranunculaceae	Clematis		P316
Ranunculaceae	Ranunculus		P321
Ranunculaceae	Clematis	Clematis loureiroana	P328
Rubiaceae			P137
Rubiaceae	Galium		P173
Rubiaceae	Galium	Galium trifidum	P329
Sapindaceae	Acer		P296
Sarcobataceae	Sarcobatus	Sarcobatus vermiculatus	P29
Violaceae	Viola		P268
			P1		0.0262025					0.0962021	0.0231282	0.0209053	0.228775	0.158729	0.0473916	0.0369389	0.412903	0.0919926	0.0853237		0.0665468	0.113702	0.230336	0.0118242
			P14	0.0235539	0.0253512		0.0184458		0.362673			0.03552			0.0171215						0.0263917
			P23		0.0182566	0.0236012		0.0161756												0.0472024	0.0137161
			P38												0.0251147						0.0211417	0.0590739	0.0252093
			P39								0.13806
			P47
			P53		0.0262971	0.0164593					0.0122026
			P57
			P64			0.021189
			P65
			P66									0.0344795									0.0121553
			P73				0.0183512
			P75										0.0227971
			P87
			P95
			P108
			P114																				0.0120607
			P128
			P132
			P144
			P166
			P172
			P206
			P217
			P223
			P235
			P247
			P251
			P266
			P271
			P277
			P295
			P322
			P351

## Sheet: 5% RRA theshold
1.62% of all cells filled
				Bison	Bison	Bison	Bison	Bison	Bison	Bison	Bison	Bison	Bison	Bison	Bison	Bison	Bison	Bison	Bison	Bison	Bison	Bison	Bison	Bison
				Winter	Winter	Winter	Winter	Winter	Winter	Winter	Winter	Winter	Winter	Summer	Summer	Summer	Summer	Summer	Summer	Winter	Summer	Summer	Summer	Summer
Family	Genus	Species	PlantID	YNP008	YNP015	YNP016	YNP017	YNP098	YNP099	YNP100	YNP101	YNP146	YNP193	YNP009	YNP013	YNP014	YNP059	YNP106	YNP108	YNP130	YNP132	YNP134	YNP151	YNP153
Cyperaceae	Carex		P3	0.518328			0.682637		0.123067			0.236107				0.151776				0.0796954				0.222343
Cyperaceae	Carex		P6			0.543915		0.125479				0.0502294
Cyperaceae	Carex		P25					0.0524523												0.168283
Cyperaceae	Carex	Carex lasiocarpa	P34																	0.109351
Cyperaceae	Carex		P41						0.0835738
Cyperaceae	Carex		P61
Cyperaceae	Carex		P68
Cyperaceae	Carex		P123
Cyperaceae	Carex		P145
Cyperaceae	Carex	Carex ebenea	P161
Cyperaceae	Carex	Carex diandra	P164
Cyperaceae	Carex	Carex insaniae	P175
Cyperaceae	Carex		P182
Cyperaceae	Carex	Carex atrata	P189
Cyperaceae	Carex		P195
Cyperaceae	Carex	Carex picta	P213
Cyperaceae	Carex		P230
Cyperaceae	Schoenoplectus	Schoenoplectus acutus	P239
Cyperaceae	Carex	Carex pensylvanica	P243
Cyperaceae	Carex	Carex glomerabilis	P263
Cyperaceae	Carex	Carex phragmitoides	P301
Poaceae			P4			0.068959	0.0577023	0.058128		0.0731211		0.0533983	0.214586	0.0696212	0.0505132	0.156269			0.0916615		0.126519	0.0710874		0.177458
Poaceae			P10					0.49903											0.0542023
Poaceae			P17			0.0685333	0.112945																	0.0510334
Poaceae			P19
Poaceae			P24																		0.0536821
Poaceae	Hesperostipa	Hesperostipa comata	P26
Poaceae			P28
Poaceae	Bromus		P42							0.095398
Poaceae	Achnatherum	Achnatherum chingii	P43
Poaceae			P48
Poaceae			P51						0.0698103
Poaceae	Bromus		P76
Poaceae			P90
Poaceae	Bromus		P94
Poaceae			P103
Poaceae	Bromus		P109
Poaceae	Achnatherum	Achnatherum richardsonii	P122
Poaceae	Bromus	Bromus hordeaceus	P131
Poaceae	Bromus		P138
Poaceae	Melica		P140
Poaceae			P142
Poaceae	Bromus		P143
Poaceae			P147
Poaceae			P148
Poaceae			P152
Poaceae	Bromus		P156
Poaceae	Triticum	Triticum aestivum	P157
Poaceae	Bromus		P159
Poaceae	Bromus		P160
Poaceae	Bromus		P162
Poaceae			P170
Poaceae	Bromus		P185
Poaceae			P191
Poaceae			P192
Poaceae			P210
Poaceae			P214
Poaceae			P221
Poaceae	Helictochloa		P226
Poaceae			P229
Poaceae	Bromus		P231
Poaceae	Festuca	Festuca altaica	P244
Poaceae	Alopecurus		P248
Poaceae	Deyeuxia	Deyeuxia heterophylla	P267
Poaceae	Bromus	Bromus rubens	P278
Poaceae	Bromus	Bromus danthoniae	P290
Poaceae	Bromus	Bromus riparius	P314
Poaceae			P317
Poaceae			P331
Poaceae	Bromus	Bromus pellitus	P356
Polygonaceae			P2		0.377856				0.138154		0.0549591		0.079317	0.128459	0.071986	0.133046			0.13158			0.129783
Polygonaceae			P27												0.0554321
Polygonaceae	Polygonum		P36																0.145013
Polygonaceae			P80
Polygonaceae			P84
Polygonaceae			P176
Polygonaceae	Persicaria	Persicaria amphibia	P275
Polygonaceae	Rheum		P300
Polygonaceae			P311
Salicaceae			P7	0.38566						0.53351		0.26737		0.0500402			0.0836684					0.15906		0.0811616
Salicaceae	Populus		P37																					0.0789387
Salicaceae	Populus	Populus angustifolia	P52																				0.102445
Rosaceae	Potentilla		P9											0.0609658	0.0517429		0.19056	0.268931	0.0940737			0.0575131
Rosaceae			P16
Rosaceae	Geum		P20
Rosaceae	Rubus	Rubus idaeus	P32
Rosaceae	Prunus		P35
Rosaceae			P55
Rosaceae	Spiraea		P67
Rosaceae	Potentilla		P78
Rosaceae	Rubus	Rubus occidentalis	P86
Rosaceae	Potentilla		P99
Rosaceae	Fallugia	Fallugia paradoxa	P196
Rosaceae	Rubus	Rubus alceifolius	P234
Rosaceae	Prunus	Prunus avium	P254
Rosaceae	Physocarpus		P332
Fabaceae	Trifolium		P12												0.236532			0.156931					0.179823
Fabaceae	Trifolium		P45
Fabaceae	Lupinus		P46
Fabaceae	Astragalus		P49
Fabaceae	Medicago		P50																	0.129073
Fabaceae	Trifolium		P60
Fabaceae	Astragalus	Astragalus striatus	P98
Fabaceae	Oxytropis		P102
Fabaceae	Oxytropis		P105
Fabaceae	Vicia	Vicia americana	P149
Fabaceae			P150
Fabaceae			P169
Fabaceae			P180
Fabaceae	Oxytropis		P199
Fabaceae			P245
Fabaceae			P298
Caryophyllaceae			P11		0.0655063				0.0560469		0.137776					0.0944048					0.144729			0.0911413
Caryophyllaceae	Eremogone		P70
Caryophyllaceae	Stellaria		P79
Caryophyllaceae			P83
Caryophyllaceae	Cerastium		P93
Caryophyllaceae	Stellaria	Stellaria longifolia	P100
Caryophyllaceae			P134
Caryophyllaceae			P136
Caryophyllaceae	Stellaria	Stellaria borealis	P167
Caryophyllaceae			P204
Pinaceae			P8										0.098898
Pinaceae	Abies		P15								0.496949
Pinaceae	Pinus		P40
Geraniaceae	Geranium		P5														0.0955399				0.0953507		0.109351
Geraniaceae	Geranium	Geranium bohemicum	P216
Asteraceae			P22
Asteraceae			P62																	0.0837157
Asteraceae	Agoseris	Agoseris retrorsa	P69
Asteraceae			P97
Asteraceae			P101
Asteraceae			P104
Asteraceae			P106
Asteraceae			P112
Asteraceae			P125
Asteraceae			P126
Asteraceae	Pterygopappus	Pterygopappus lawrencei	P168
Asteraceae	Ionactis	Ionactis alpina	P186
Asteraceae	Saussurea		P202
Asteraceae			P203
Asteraceae			P211
Asteraceae	Noticastrum	Noticastrum calvatum	P218
Asteraceae			P232
Asteraceae			P256
Asteraceae			P264
Asteraceae			P269
Asteraceae			P270
Asteraceae	Diplostephium	Diplostephium crypteriophyllum	P272
Asteraceae	Hypochaeris	Hypochaeris maculata	P279
Asteraceae	Adenocaulon	Adenocaulon bicolor	P280
Asteraceae	Chaetanthera	Chaetanthera pulvinata	P284
Asteraceae	Anisopappus	Anisopappus corymbosus	P287
Asteraceae			P291
Asteraceae			P292
Asteraceae			P293
Asteraceae	Atractylodes	Atractylodes lancea	P294
Asteraceae			P309
Asteraceae	Trichocline	Trichocline caulescens	P310
Asteraceae			P313
Asteraceae			P350
Asteraceae	Artemisia	Artemisia armeniaca	P354
Onagraceae	Chamaenerion	Chamaenerion angustifolium	P13															0.209195
Onagraceae			P54
Onagraceae	Gayophytum		P116
Caprifoliaceae	Symphoricarpos		P30									0.0556212	0.132763
Caprifoliaceae	Symphoricarpos		P212
Caprifoliaceae	Lonicera	Lonicera involucrata	P286
Comandraceae	Comandra	Comandra umbellata	P21																0.070709			0.082817
Ulmaceae			P44																	0.186965
Brassicaceae	Alyssum	Alyssum desertorum	P31					0.0940737
Brassicaceae			P120
Brassicaceae			P139
Brassicaceae	Erysimum		P155
Brassicaceae			P178
Brassicaceae			P187
Brassicaceae			P200
Brassicaceae	Alyssum	Alyssum alyssoides	P207
Brassicaceae			P227
Brassicaceae			P249
Brassicaceae			P276
Brassicaceae	Boechera		P326
Solanaceae			P58																	0.0962493
Solanaceae	Capsicum		P242
Solanaceae			P259
Polemoniaceae	Phlox		P56
Polemoniaceae	Phlox		P72
Polemoniaceae	Phlox		P88
Polemoniaceae			P89
Polemoniaceae	Phlox		P107
Polemoniaceae	Phlox		P133
Polemoniaceae	Collomia		P197
Polemoniaceae	Phlox	Phlox hoodii	P241
Polemoniaceae	Phlox	Phlox alaskensis	P312
Polemoniaceae	Microsteris	Microsteris gracilis	P352
Saxifragaceae			P33
Saxifragaceae			P81
Saxifragaceae			P113
Saxifragaceae			P179
Saxifragaceae			P253
Saxifragaceae			P282
Saxifragaceae	Micranthes		P323
Typhaceae	Typha		P71
Grossulariaceae	Ribes		P18
Amaryllidaceae	Allium		P188
Apiaceae			P121
Apiaceae			P163
Apocynaceae	Apocynum		P92
Asparagaceae	Maianthemum	Maianthemum stellatum	P193
Berberidaceae	Berberis	Berberis aristata	P82
Berberidaceae	Berberis	Berberis fortunei	P190
Betulaceae	Alnus		P177
Boraginaceae			P110
Boraginaceae			P153
Boraginaceae			P205
Boraginaceae	Lappula		P302
Bryaceae			P130
Bryaceae	Gemmabryum		P135
Campanulaceae			P85
Campanulaceae	Lobelia	Lobelia galpinii	P273
Cardiopteridaceae	Citronella	Citronella moorei	P333
Chenopodiaceae	Atriplex		P91
Convolvulaceae			P171
Cucurbitaceae			P228
Cucurbitaceae			P261
Cucurbitaceae			P299
Cupressaceae	Platycladus	Platycladus orientalis	P250
Elaeagnaceae			P119
Equisetaceae	Equisetum		P154
Equisetaceae	Equisetum		P238
Ericaceae	Arctostaphylos	Arctostaphylos uva-ursi	P341
Funariaceae	Funaria		P118
Gentianaceae	Gentiana		P283
Gentianaceae	Frasera	Frasera speciosa	P340
Iridaceae	Sisyrinchium		P307
Juglandaceae			P158
Juncaceae	Luzula		P215
Juncaceae	Juncus	Juncus prominens	P219
Juncaceae	Juncus		P233
Lamiaceae			P258
Lauraceae	Persea		P209
Orchidaceae	Spiranthes		P288
Orchidaceae	Spiranthes	Spiranthes x stellata	P355
Orobanchaceae	Orthocarpus		P151
Orobanchaceae	Orthocarpus		P222
Orobanchaceae	Pedicularis	Pedicularis ascendens	P255
Orobanchaceae	Orthocarpus	Orthocarpus tenuifolius	P330
Orobanchaceae	Pedicularis		P334
Paracryphiaceae	Quintinia		P357
Plantaginaceae	Penstemon		P96
Plantaginaceae	Veronica		P141
Plantaginaceae	Veronica		P236
Plumbaginaceae	Aegialitis	Aegialitis annulata	P289
Polytrichaceae			P198
Polytrichaceae			P260
Ranunculaceae	Thalictrum		P127
Ranunculaceae	Delphinium		P265
Ranunculaceae	Clematis		P316
Ranunculaceae	Ranunculus		P321
Ranunculaceae	Clematis	Clematis loureiroana	P328
Rubiaceae			P137
Rubiaceae	Galium		P173
Rubiaceae	Galium	Galium trifidum	P329
Sapindaceae	Acer		P296
Sarcobataceae	Sarcobatus	Sarcobatus vermiculatus	P29
Violaceae	Viola		P268
			P1							0.0962021			0.228775	0.158729			0.412903	0.0919926	0.0853237		0.0665468	0.113702	0.230336
			P14						0.362673
			P23
			P38																			0.0590739
			P39								0.13806
			P47
			P53
			P57
			P64
			P65
			P66
			P73
			P75
			P87
			P95
			P108
			P114
			P128
			P132
			P144
			P166
			P172
			P206
			P217
			P223
			P235
			P247
			P251
			P266
			P271
			P277
			P295
			P322
			P351
