# Supplementary material for: The precautionary principle and dietary DNA metabarcoding: Commonly used abundance thresholds change ecological interpretation
Source: Mol Ecol. 2022 Jan 30;31(6):1615–26. doi: 10.1111/mec.16352 (PMC9303378; doi:10.1111/mec.16352)
Supplement: Supplementary file 5 — Data S4 [file MEC-31-1615-s003.xlsx]

## Sheet: 0% RRA
66.53% of all cells filled
				Bighorn Sheep	Bighorn Sheep
Family	Genus	Species	PlantID	Winter	Summer
Poaceae			P10	4	9
Poaceae			P103	2	2
Poaceae	Bromus		P109		1
Poaceae	Achnatherum	Achnatherum richardsonii	P122		2
Poaceae	Bromus	Bromus hordeaceus	P131	1	1
Poaceae	Bromus		P138		4
Poaceae			P142	1
Poaceae	Bromus		P143		6
Poaceae			P147	3	3
Poaceae	Bromus		P156	1	5
Poaceae	Triticum	Triticum aestivum	P157	2	1
Poaceae	Bromus		P160	1	4
Poaceae	Bromus		P162		1
Poaceae			P17	4	10
Poaceae			P170	3	1
Poaceae	Bromus		P185	1	3
Poaceae			P19	3	9
Poaceae			P214	3
Poaceae	Bromus		P231	1	1
Poaceae			P24		3
Poaceae	Hesperostipa	Hesperostipa comata	P26	3	4
Poaceae	Deyeuxia	Deyeuxia heterophylla	P267	1
Poaceae	Bromus	Bromus rubens	P278	1
Poaceae			P28	2	9
Poaceae	Bromus	Bromus danthoniae	P290	1	1
Poaceae	Bromus	Bromus riparius	P314		1
Poaceae			P4	4	10
Poaceae	Bromus		P42		1
Poaceae	Achnatherum	Achnatherum chingii	P43	3	5
Poaceae			P48	3	8
Poaceae			P51		5
Poaceae	Bromus		P76		5
Poaceae			P90		4
Geraniaceae	Geranium	Geranium bohemicum	P216		7
Geraniaceae	Geranium		P5	2	7
Pinaceae	Pinus		P40	1	8
Pinaceae			P8	4	8
Rosaceae			P16	1	5
Rosaceae	Fallugia	Fallugia paradoxa	P196	1	8
Rosaceae	Geum		P20	1	10
Rosaceae	Rubus	Rubus alceifolius	P234		7
Rosaceae	Prunus	Prunus avium	P254	1
Rosaceae	Geum		P308		1
Rosaceae	Rubus	Rubus idaeus	P32	1	10
Rosaceae	Physocarpus		P332		1
Rosaceae	Prunus		P35	1
Rosaceae			P55		4
Rosaceae	Potentilla		P78		1
Rosaceae	Rubus	Rubus occidentalis	P86		7
Rosaceae	Potentilla		P9	1	9
Rosaceae	Potentilla		P99		7
Polygonaceae			P2	4	10
Polygonaceae			P27		6
Polygonaceae	Polygonum		P36		2
Polygonaceae			P84	1	9
Cyperaceae	Carex	Carex ebenea	P161	1
Cyperaceae	Carex		P182	2
Cyperaceae	Carex	Carex picta	P213		1
Cyperaceae	Carex		P230	1
Cyperaceae	Carex		P25		2
Cyperaceae	Carex	Carex filifolia	P303	1	1
Cyperaceae	Carex		P6	4	2
Cyperaceae	Carex		P61		1
Cyperaceae	Carex		P68		5
Grossulariaceae	Ribes		P18	1	9
Onagraceae			P115		7
Onagraceae	Gayophytum		P116		2
Onagraceae	Chamaenerion	Chamaenerion angustifolium	P13	4	10
Onagraceae	Oenothera		P208		4
Onagraceae			P246		7
Onagraceae	Oenothera		P319		1
Onagraceae	Oenothera	Oenothera nuttallii	P324		1
Onagraceae			P54		8
Onagraceae	Oenothera		P77		8
Sarcobataceae	Sarcobatus	Sarcobatus vermiculatus	P29	1	5
Saxifragaceae			P113	1	7
Saxifragaceae			P179	1	4
Saxifragaceae			P253		3
Saxifragaceae	Micranthes		P323		1
Saxifragaceae			P33	2	10
Saxifragaceae			P81	1	6
Brassicaceae	Physaria	Physaria arctica	P111	1	1
Brassicaceae			P120		6
Brassicaceae			P139	1	1
Brassicaceae			P187		2
Brassicaceae			P200		2
Brassicaceae			P227		3
Brassicaceae	Camelina		P237		3
Brassicaceae	Draba		P240		3
Brassicaceae	Alyssum	Alyssum desertorum	P31		3
Brassicaceae			P335		1
Brassicaceae	Boechera	Boechera holboellii	P336		1
Brassicaceae	Arabis	Arabis crucisetosa	P343		1
Brassicaceae	Alyssum	Alyssum dasycarpum	P347		1
Fabaceae	Vicia	Vicia americana	P149		3
Fabaceae	Astragalus		P174		2
Fabaceae			P181	1
Fabaceae	Oxytropis		P199		2
Fabaceae			P245		1
Fabaceae			P298	1
Fabaceae	Astragalus		P318		1
Fabaceae	Trifolium		P45		1
Fabaceae	Lupinus		P46		7
Fabaceae	Astragalus		P49	1	10
Fabaceae	Astragalus	Astragalus striatus	P98	2	3
Asteraceae			P101		10
Asteraceae			P104	2	8
Asteraceae			P106		8
Asteraceae			P112	4	3
Asteraceae			P125		3
Asteraceae			P126	1	9
Asteraceae	Pterygopappus	Pterygopappus lawrencei	P168		3
Asteraceae	Ionactis	Ionactis alpina	P186	1	5
Asteraceae			P211	3	4
Asteraceae	Noticastrum	Noticastrum calvatum	P218	3
Asteraceae			P22	4	10
Asteraceae			P232	3	2
Asteraceae			P256		1
Asteraceae	Crepis	Crepis nana	P262		1
Asteraceae			P264		1
Asteraceae			P269		1
Asteraceae			P270		1
Asteraceae	Diplostephium	Diplostephium crypteriophyllum	P272	1
Asteraceae	Hypochaeris	Hypochaeris maculata	P279	1
Asteraceae	Adenocaulon	Adenocaulon bicolor	P280	1
Asteraceae			P291		1
Asteraceae			P293		1
Asteraceae	Atractylodes	Atractylodes lancea	P294		1
Asteraceae			P309	1	1
Asteraceae			P62	2	1
Asteraceae	Agoseris	Agoseris retrorsa	P69		6
Asteraceae			P97	1	1
Comandraceae	Comandra	Comandra umbellata	P21		9
Polemoniaceae	Phlox		P133	2	2
Polemoniaceae			P184	1
Polemoniaceae	Collomia		P197		3
Polemoniaceae	Phlox		P56	2	4
Polemoniaceae	Phlox		P72	2	3
Polemoniaceae	Phlox		P88	2	3
Polemoniaceae			P89	2	1
Chenopodiaceae			P146		4
Chenopodiaceae			P257		1
Chenopodiaceae			P59		3
Chenopodiaceae	Atriplex		P91	1
Anacardiaceae			P63		5
Amaryllidaceae	Allium		P188		5
Amaryllidaceae	Allium		P304		1
Amaryllidaceae	Allium		P74		3
Caryophyllaceae			P11	1	3
Caryophyllaceae			P134		5
Caryophyllaceae			P136	1	4
Caryophyllaceae			P204	1	4
Caryophyllaceae	Moehringia	Moehringia lateriflora	P297		2
Caryophyllaceae	Eremogone		P70	1	6
Caryophyllaceae			P83	1	6
Apiaceae			P121		3
Apiaceae			P163		1
Apiaceae	Osmorhiza		P252		2
Apocynaceae	Apocynum		P92	1	4
Asparagaceae	Maianthemum	Maianthemum stellatum	P193		3
Asparagaceae	Maianthemum	Maianthemum racemosum	P224		2
Berberidaceae	Berberis	Berberis aristata	P82		1
Betulaceae			P285		1
Boraginaceae			P110		3
Boraginaceae	Lappula		P302		1
Brachytheciaceae			P349		1
Bryaceae	Gemmabryum		P135		1
Campanulaceae	Lobelia	Lobelia galpinii	P273		3
Campanulaceae			P85		3
Caprifoliaceae	Valeriana		P201		1
Caprifoliaceae	Symphoricarpos		P212		1
Caprifoliaceae	Symphoricarpos		P30	1	5
Colchicaceae	Prosartes	Prosartes trachycarpa	P183		2
Convolvulaceae			P171	1	1
Cupressaceae	Platycladus	Platycladus orientalis	P250	1	1
Cystopteridaceae	Cystopteris		P225		1
Elaeagnaceae			P119		2
Ephedraceae	Ephedra		P337		1
Fagaceae			P165	1
Funariaceae	Funaria		P118		2
Grimmiaceae			P305		1
Juncaceae	Juncus		P233		2
Linaceae	Linum		P325		1
Loasaceae	Mentzelia		P281		2
Malvaceae			P117	1	2
Orobanchaceae	Aphyllon	Aphyllon fasciculatum	P306		1
Orobanchaceae	Castilleja		P346		1
Orobanchaceae	Aphyllon	Aphyllon fasciculatum	P348		1
Plantaginaceae	Veronica		P141		4
Plantaginaceae	Penstemon		P96		3
Plumbaginaceae	Aegialitis	Aegialitis annulata	P289		1
Primulaceae	Primula	Primula conjugens	P342		1
Ranunculaceae	Thalictrum		P127		2
Ranunculaceae	Delphinium		P265		3
Ranunculaceae			P327		1
Rubiaceae			P137		3
Rubiaceae	Galium		P173		3
Salicaceae	Populus		P37		5
Salicaceae	Populus	Populus angustifolia	P52		2
Salicaceae			P7	1	1
Sapindaceae	Acer		P296		3
Violaceae	Viola		P268		1
Violaceae	Viola		P344		1
			P1	2	10
			P108		6
			P124	1	2
			P128	1
			P129		3
			P132		1
			P14		1
			P144	1	3
			P194	1
			P206		4
			P217		1
			P220	2
			P223		6
			P23	4	9
			P247		3
			P274		3
			P295		3
			P315		1
			P320		3
			P338		1
			P345		1
			P38	3	9
			P39	2	3
			P47	4	2
			P53	2	6
			P57	4	9
			P64	1	5
			P65		5
			P66		1
			P73		2
			P75		3
			P87	2	9
			P95		3

## Sheet: 0.1% RRA
29.03% of all cells filled
				Bighorn Sheep	Bighorn Sheep
Family	Genus	Species	PlantID	Winter	Summer
Poaceae			P10	4	9
Poaceae			P103
Poaceae	Bromus		P109
Poaceae	Achnatherum	Achnatherum richardsonii	P122
Poaceae	Bromus	Bromus hordeaceus	P131
Poaceae	Bromus		P138		1
Poaceae			P142
Poaceae	Bromus		P143
Poaceae			P147		1
Poaceae	Bromus		P156		1
Poaceae	Triticum	Triticum aestivum	P157
Poaceae	Bromus		P160
Poaceae	Bromus		P162
Poaceae			P17	2	7
Poaceae			P170	1
Poaceae	Bromus		P185		1
Poaceae			P19	2	7
Poaceae			P214
Poaceae	Bromus		P231
Poaceae			P24		1
Poaceae	Hesperostipa	Hesperostipa comata	P26	3	2
Poaceae	Deyeuxia	Deyeuxia heterophylla	P267
Poaceae	Bromus	Bromus rubens	P278
Poaceae			P28	2	6
Poaceae	Bromus	Bromus danthoniae	P290
Poaceae	Bromus	Bromus riparius	P314
Poaceae			P4	4	9
Poaceae	Bromus		P42
Poaceae	Achnatherum	Achnatherum chingii	P43	3	2
Poaceae			P48	3	3
Poaceae			P51
Poaceae	Bromus		P76		1
Poaceae			P90
Geraniaceae	Geranium	Geranium bohemicum	P216
Geraniaceae	Geranium		P5		7
Pinaceae	Pinus		P40	1	4
Pinaceae			P8	4	2
Rosaceae			P16		5
Rosaceae	Fallugia	Fallugia paradoxa	P196
Rosaceae	Geum		P20		9
Rosaceae	Rubus	Rubus alceifolius	P234
Rosaceae	Prunus	Prunus avium	P254
Rosaceae	Geum		P308
Rosaceae	Rubus	Rubus idaeus	P32		6
Rosaceae	Physocarpus		P332
Rosaceae	Prunus		P35	1
Rosaceae			P55		1
Rosaceae	Potentilla		P78
Rosaceae	Rubus	Rubus occidentalis	P86		3
Rosaceae	Potentilla		P9		6
Rosaceae	Potentilla		P99		2
Polygonaceae			P2	4	10
Polygonaceae			P27		3
Polygonaceae	Polygonum		P36
Polygonaceae			P84		3
Cyperaceae	Carex	Carex ebenea	P161
Cyperaceae	Carex		P182
Cyperaceae	Carex	Carex picta	P213
Cyperaceae	Carex		P230
Cyperaceae	Carex		P25
Cyperaceae	Carex	Carex filifolia	P303
Cyperaceae	Carex		P6	4	1
Cyperaceae	Carex		P61
Cyperaceae	Carex		P68		1
Grossulariaceae	Ribes		P18	1	8
Onagraceae			P115		3
Onagraceae	Gayophytum		P116
Onagraceae	Chamaenerion	Chamaenerion angustifolium	P13		7
Onagraceae	Oenothera		P208
Onagraceae			P246
Onagraceae	Oenothera		P319
Onagraceae	Oenothera	Oenothera nuttallii	P324
Onagraceae			P54		6
Onagraceae	Oenothera		P77		7
Sarcobataceae	Sarcobatus	Sarcobatus vermiculatus	P29		5
Saxifragaceae			P113		3
Saxifragaceae			P179		1
Saxifragaceae			P253
Saxifragaceae	Micranthes		P323
Saxifragaceae			P33	1	5
Saxifragaceae			P81	1	3
Brassicaceae	Physaria	Physaria arctica	P111	1
Brassicaceae			P120		1
Brassicaceae			P139	1
Brassicaceae			P187
Brassicaceae			P200
Brassicaceae			P227
Brassicaceae	Camelina		P237		1
Brassicaceae	Draba		P240
Brassicaceae	Alyssum	Alyssum desertorum	P31		2
Brassicaceae			P335
Brassicaceae	Boechera	Boechera holboellii	P336
Brassicaceae	Arabis	Arabis crucisetosa	P343
Brassicaceae	Alyssum	Alyssum dasycarpum	P347
Fabaceae	Vicia	Vicia americana	P149
Fabaceae	Astragalus		P174		1
Fabaceae			P181	1
Fabaceae	Oxytropis		P199
Fabaceae			P245
Fabaceae			P298
Fabaceae	Astragalus		P318
Fabaceae	Trifolium		P45
Fabaceae	Lupinus		P46		7
Fabaceae	Astragalus		P49		9
Fabaceae	Astragalus	Astragalus striatus	P98	1	1
Asteraceae			P101		4
Asteraceae			P104		2
Asteraceae			P106		3
Asteraceae			P112	2
Asteraceae			P125
Asteraceae			P126	1
Asteraceae	Pterygopappus	Pterygopappus lawrencei	P168		1
Asteraceae	Ionactis	Ionactis alpina	P186		2
Asteraceae			P211
Asteraceae	Noticastrum	Noticastrum calvatum	P218
Asteraceae			P22	4	7
Asteraceae			P232
Asteraceae			P256
Asteraceae	Crepis	Crepis nana	P262
Asteraceae			P264
Asteraceae			P269
Asteraceae			P270
Asteraceae	Diplostephium	Diplostephium crypteriophyllum	P272
Asteraceae	Hypochaeris	Hypochaeris maculata	P279
Asteraceae	Adenocaulon	Adenocaulon bicolor	P280
Asteraceae			P291
Asteraceae			P293
Asteraceae	Atractylodes	Atractylodes lancea	P294
Asteraceae			P309
Asteraceae			P62
Asteraceae	Agoseris	Agoseris retrorsa	P69		2
Asteraceae			P97	1
Comandraceae	Comandra	Comandra umbellata	P21		7
Polemoniaceae	Phlox		P133	2	1
Polemoniaceae			P184	1
Polemoniaceae	Collomia		P197
Polemoniaceae	Phlox		P56	2	3
Polemoniaceae	Phlox		P72	2	1
Polemoniaceae	Phlox		P88	2
Polemoniaceae			P89
Chenopodiaceae			P146		2
Chenopodiaceae			P257
Chenopodiaceae			P59		3
Chenopodiaceae	Atriplex		P91	1
Anacardiaceae			P63		4
Amaryllidaceae	Allium		P188
Amaryllidaceae	Allium		P304
Amaryllidaceae	Allium		P74		2
Caryophyllaceae			P11	1	1
Caryophyllaceae			P134
Caryophyllaceae			P136		1
Caryophyllaceae			P204
Caryophyllaceae	Moehringia	Moehringia lateriflora	P297
Caryophyllaceae	Eremogone		P70		3
Caryophyllaceae			P83		3
Apiaceae			P121		2
Apiaceae			P163
Apiaceae	Osmorhiza		P252
Apocynaceae	Apocynum		P92	1	3
Asparagaceae	Maianthemum	Maianthemum stellatum	P193
Asparagaceae	Maianthemum	Maianthemum racemosum	P224
Berberidaceae	Berberis	Berberis aristata	P82
Betulaceae			P285
Boraginaceae			P110		2
Boraginaceae	Lappula		P302
Brachytheciaceae			P349
Bryaceae	Gemmabryum		P135		1
Campanulaceae	Lobelia	Lobelia galpinii	P273
Campanulaceae			P85
Caprifoliaceae	Valeriana		P201		1
Caprifoliaceae	Symphoricarpos		P212
Caprifoliaceae	Symphoricarpos		P30	1	3
Colchicaceae	Prosartes	Prosartes trachycarpa	P183		2
Convolvulaceae			P171	1
Cupressaceae	Platycladus	Platycladus orientalis	P250
Cystopteridaceae	Cystopteris		P225		1
Elaeagnaceae			P119		2
Ephedraceae	Ephedra		P337
Fagaceae			P165	1
Funariaceae	Funaria		P118
Grimmiaceae			P305
Juncaceae	Juncus		P233
Linaceae	Linum		P325
Loasaceae	Mentzelia		P281
Malvaceae			P117		1
Orobanchaceae	Aphyllon	Aphyllon fasciculatum	P306
Orobanchaceae	Castilleja		P346
Orobanchaceae	Aphyllon	Aphyllon fasciculatum	P348
Plantaginaceae	Veronica		P141		2
Plantaginaceae	Penstemon		P96
Plumbaginaceae	Aegialitis	Aegialitis annulata	P289
Primulaceae	Primula	Primula conjugens	P342
Ranunculaceae	Thalictrum		P127		1
Ranunculaceae	Delphinium		P265
Ranunculaceae			P327
Rubiaceae			P137
Rubiaceae	Galium		P173
Salicaceae	Populus		P37		4
Salicaceae	Populus	Populus angustifolia	P52
Salicaceae			P7
Sapindaceae	Acer		P296
Violaceae	Viola		P268
Violaceae	Viola		P344
			P1		10
			P108		4
			P124	1
			P128	1
			P129		2
			P132
			P14
			P144
			P194	1
			P206		1
			P217		1
			P220
			P223
			P23	4	4
			P247
			P274
			P295
			P315
			P320
			P338
			P345
			P38		6
			P39	1	1
			P47	2
			P53	2	1
			P57	4	4
			P64	1	1
			P65		2
			P66
			P73		1
			P75
			P87		3
			P95

## Sheet: 1% RRA
12.71% of all cells filled
				Bighorn Sheep	Bighorn Sheep
Family	Genus	Species	PlantID	Winter	Summer
Poaceae			P10	4	4
Poaceae			P103
Poaceae	Bromus		P109
Poaceae	Achnatherum	Achnatherum richardsonii	P122
Poaceae	Bromus	Bromus hordeaceus	P131
Poaceae	Bromus		P138
Poaceae			P142
Poaceae	Bromus		P143
Poaceae			P147
Poaceae	Bromus		P156
Poaceae	Triticum	Triticum aestivum	P157
Poaceae	Bromus		P160
Poaceae	Bromus		P162
Poaceae			P17		2
Poaceae			P170
Poaceae	Bromus		P185
Poaceae			P19		1
Poaceae			P214
Poaceae	Bromus		P231
Poaceae			P24
Poaceae	Hesperostipa	Hesperostipa comata	P26	3	2
Poaceae	Deyeuxia	Deyeuxia heterophylla	P267
Poaceae	Bromus	Bromus rubens	P278
Poaceae			P28	2	4
Poaceae	Bromus	Bromus danthoniae	P290
Poaceae	Bromus	Bromus riparius	P314
Poaceae			P4	3
Poaceae	Bromus		P42
Poaceae	Achnatherum	Achnatherum chingii	P43	2
Poaceae			P48	2	1
Poaceae			P51
Poaceae	Bromus		P76
Poaceae			P90
Geraniaceae	Geranium	Geranium bohemicum	P216
Geraniaceae	Geranium		P5		7
Pinaceae	Pinus		P40	1	2
Pinaceae			P8	3	2
Rosaceae			P16		2
Rosaceae	Fallugia	Fallugia paradoxa	P196
Rosaceae	Geum		P20		4
Rosaceae	Rubus	Rubus alceifolius	P234
Rosaceae	Prunus	Prunus avium	P254
Rosaceae	Geum		P308
Rosaceae	Rubus	Rubus idaeus	P32		2
Rosaceae	Physocarpus		P332
Rosaceae	Prunus		P35	1
Rosaceae			P55
Rosaceae	Potentilla		P78
Rosaceae	Rubus	Rubus occidentalis	P86		1
Rosaceae	Potentilla		P9		5
Rosaceae	Potentilla		P99
Polygonaceae			P2	3	8
Polygonaceae			P27
Polygonaceae	Polygonum		P36
Polygonaceae			P84
Cyperaceae	Carex	Carex ebenea	P161
Cyperaceae	Carex		P182
Cyperaceae	Carex	Carex picta	P213
Cyperaceae	Carex		P230
Cyperaceae	Carex		P25
Cyperaceae	Carex	Carex filifolia	P303
Cyperaceae	Carex		P6	3
Cyperaceae	Carex		P61
Cyperaceae	Carex		P68
Grossulariaceae	Ribes		P18		4
Onagraceae			P115
Onagraceae	Gayophytum		P116
Onagraceae	Chamaenerion	Chamaenerion angustifolium	P13		6
Onagraceae	Oenothera		P208
Onagraceae			P246
Onagraceae	Oenothera		P319
Onagraceae	Oenothera	Oenothera nuttallii	P324
Onagraceae			P54		1
Onagraceae	Oenothera		P77		1
Sarcobataceae	Sarcobatus	Sarcobatus vermiculatus	P29		4
Saxifragaceae			P113
Saxifragaceae			P179
Saxifragaceae			P253
Saxifragaceae	Micranthes		P323
Saxifragaceae			P33	1	3
Saxifragaceae			P81		2
Brassicaceae	Physaria	Physaria arctica	P111	1
Brassicaceae			P120
Brassicaceae			P139
Brassicaceae			P187
Brassicaceae			P200
Brassicaceae			P227
Brassicaceae	Camelina		P237
Brassicaceae	Draba		P240
Brassicaceae	Alyssum	Alyssum desertorum	P31		1
Brassicaceae			P335
Brassicaceae	Boechera	Boechera holboellii	P336
Brassicaceae	Arabis	Arabis crucisetosa	P343
Brassicaceae	Alyssum	Alyssum dasycarpum	P347
Fabaceae	Vicia	Vicia americana	P149
Fabaceae	Astragalus		P174
Fabaceae			P181
Fabaceae	Oxytropis		P199
Fabaceae			P245
Fabaceae			P298
Fabaceae	Astragalus		P318
Fabaceae	Trifolium		P45
Fabaceae	Lupinus		P46		1
Fabaceae	Astragalus		P49		3
Fabaceae	Astragalus	Astragalus striatus	P98	1
Asteraceae			P101
Asteraceae			P104
Asteraceae			P106		1
Asteraceae			P112
Asteraceae			P125
Asteraceae			P126
Asteraceae	Pterygopappus	Pterygopappus lawrencei	P168
Asteraceae	Ionactis	Ionactis alpina	P186
Asteraceae			P211
Asteraceae	Noticastrum	Noticastrum calvatum	P218
Asteraceae			P22	2	1
Asteraceae			P232
Asteraceae			P256
Asteraceae	Crepis	Crepis nana	P262
Asteraceae			P264
Asteraceae			P269
Asteraceae			P270
Asteraceae	Diplostephium	Diplostephium crypteriophyllum	P272
Asteraceae	Hypochaeris	Hypochaeris maculata	P279
Asteraceae	Adenocaulon	Adenocaulon bicolor	P280
Asteraceae			P291
Asteraceae			P293
Asteraceae	Atractylodes	Atractylodes lancea	P294
Asteraceae			P309
Asteraceae			P62
Asteraceae	Agoseris	Agoseris retrorsa	P69
Asteraceae			P97	1
Comandraceae	Comandra	Comandra umbellata	P21		4
Polemoniaceae	Phlox		P133
Polemoniaceae			P184
Polemoniaceae	Collomia		P197
Polemoniaceae	Phlox		P56	2	1
Polemoniaceae	Phlox		P72	1
Polemoniaceae	Phlox		P88
Polemoniaceae			P89
Chenopodiaceae			P146
Chenopodiaceae			P257
Chenopodiaceae			P59		2
Chenopodiaceae	Atriplex		P91	1
Anacardiaceae			P63		3
Amaryllidaceae	Allium		P188
Amaryllidaceae	Allium		P304
Amaryllidaceae	Allium		P74		1
Caryophyllaceae			P11
Caryophyllaceae			P134
Caryophyllaceae			P136
Caryophyllaceae			P204
Caryophyllaceae	Moehringia	Moehringia lateriflora	P297
Caryophyllaceae	Eremogone		P70
Caryophyllaceae			P83
Apiaceae			P121
Apiaceae			P163
Apiaceae	Osmorhiza		P252
Apocynaceae	Apocynum		P92		1
Asparagaceae	Maianthemum	Maianthemum stellatum	P193
Asparagaceae	Maianthemum	Maianthemum racemosum	P224
Berberidaceae	Berberis	Berberis aristata	P82
Betulaceae			P285
Boraginaceae			P110
Boraginaceae	Lappula		P302
Brachytheciaceae			P349
Bryaceae	Gemmabryum		P135
Campanulaceae	Lobelia	Lobelia galpinii	P273
Campanulaceae			P85
Caprifoliaceae	Valeriana		P201
Caprifoliaceae	Symphoricarpos		P212
Caprifoliaceae	Symphoricarpos		P30
Colchicaceae	Prosartes	Prosartes trachycarpa	P183
Convolvulaceae			P171
Cupressaceae	Platycladus	Platycladus orientalis	P250
Cystopteridaceae	Cystopteris		P225
Elaeagnaceae			P119
Ephedraceae	Ephedra		P337
Fagaceae			P165
Funariaceae	Funaria		P118
Grimmiaceae			P305
Juncaceae	Juncus		P233
Linaceae	Linum		P325
Loasaceae	Mentzelia		P281
Malvaceae			P117		1
Orobanchaceae	Aphyllon	Aphyllon fasciculatum	P306
Orobanchaceae	Castilleja		P346
Orobanchaceae	Aphyllon	Aphyllon fasciculatum	P348
Plantaginaceae	Veronica		P141
Plantaginaceae	Penstemon		P96
Plumbaginaceae	Aegialitis	Aegialitis annulata	P289
Primulaceae	Primula	Primula conjugens	P342
Ranunculaceae	Thalictrum		P127
Ranunculaceae	Delphinium		P265
Ranunculaceae			P327
Rubiaceae			P137
Rubiaceae	Galium		P173
Salicaceae	Populus		P37
Salicaceae	Populus	Populus angustifolia	P52
Salicaceae			P7
Sapindaceae	Acer		P296
Violaceae	Viola		P268
Violaceae	Viola		P344
			P1		9
			P108
			P124
			P128
			P129
			P132
			P14
			P144
			P194
			P206
			P217
			P220
			P223
			P23	3
			P247
			P274
			P295
			P315
			P320
			P338
			P345
			P38
			P39	1
			P47	2
			P53
			P57	3
			P64	1
			P65		2
			P66
			P73
			P75
			P87
			P95

## Sheet: 5% RRA
5.51% of all cells filled
				Bighorn Sheep	Bighorn Sheep
Family	Genus	Species	PlantID	Winter	Summer
Poaceae			P10
Poaceae			P103
Poaceae	Bromus		P109
Poaceae	Achnatherum	Achnatherum richardsonii	P122
Poaceae	Bromus	Bromus hordeaceus	P131
Poaceae	Bromus		P138
Poaceae			P142
Poaceae	Bromus		P143
Poaceae			P147
Poaceae	Bromus		P156
Poaceae	Triticum	Triticum aestivum	P157
Poaceae	Bromus		P160
Poaceae	Bromus		P162
Poaceae			P17
Poaceae			P170
Poaceae	Bromus		P185
Poaceae			P19		1
Poaceae			P214
Poaceae	Bromus		P231
Poaceae			P24
Poaceae	Hesperostipa	Hesperostipa comata	P26	2
Poaceae	Deyeuxia	Deyeuxia heterophylla	P267
Poaceae	Bromus	Bromus rubens	P278
Poaceae			P28	2
Poaceae	Bromus	Bromus danthoniae	P290
Poaceae	Bromus	Bromus riparius	P314
Poaceae			P4	2
Poaceae	Bromus		P42
Poaceae	Achnatherum	Achnatherum chingii	P43	2
Poaceae			P48
Poaceae			P51
Poaceae	Bromus		P76
Poaceae			P90
Geraniaceae	Geranium	Geranium bohemicum	P216
Geraniaceae	Geranium		P5		7
Pinaceae	Pinus		P40
Pinaceae			P8	2
Rosaceae			P16		2
Rosaceae	Fallugia	Fallugia paradoxa	P196
Rosaceae	Geum		P20		1
Rosaceae	Rubus	Rubus alceifolius	P234
Rosaceae	Prunus	Prunus avium	P254
Rosaceae	Geum		P308
Rosaceae	Rubus	Rubus idaeus	P32		1
Rosaceae	Physocarpus		P332
Rosaceae	Prunus		P35	1
Rosaceae			P55
Rosaceae	Potentilla		P78
Rosaceae	Rubus	Rubus occidentalis	P86
Rosaceae	Potentilla		P9		2
Rosaceae	Potentilla		P99
Polygonaceae			P2		6
Polygonaceae			P27
Polygonaceae	Polygonum		P36
Polygonaceae			P84
Cyperaceae	Carex	Carex ebenea	P161
Cyperaceae	Carex		P182
Cyperaceae	Carex	Carex picta	P213
Cyperaceae	Carex		P230
Cyperaceae	Carex		P25
Cyperaceae	Carex	Carex filifolia	P303
Cyperaceae	Carex		P6	3
Cyperaceae	Carex		P61
Cyperaceae	Carex		P68
Grossulariaceae	Ribes		P18		3
Onagraceae			P115
Onagraceae	Gayophytum		P116
Onagraceae	Chamaenerion	Chamaenerion angustifolium	P13		1
Onagraceae	Oenothera		P208
Onagraceae			P246
Onagraceae	Oenothera		P319
Onagraceae	Oenothera	Oenothera nuttallii	P324
Onagraceae			P54
Onagraceae	Oenothera		P77
Sarcobataceae	Sarcobatus	Sarcobatus vermiculatus	P29		2
Saxifragaceae			P113
Saxifragaceae			P179
Saxifragaceae			P253
Saxifragaceae	Micranthes		P323
Saxifragaceae			P33		2
Saxifragaceae			P81
Brassicaceae	Physaria	Physaria arctica	P111
Brassicaceae			P120
Brassicaceae			P139
Brassicaceae			P187
Brassicaceae			P200
Brassicaceae			P227
Brassicaceae	Camelina		P237
Brassicaceae	Draba		P240
Brassicaceae	Alyssum	Alyssum desertorum	P31		1
Brassicaceae			P335
Brassicaceae	Boechera	Boechera holboellii	P336
Brassicaceae	Arabis	Arabis crucisetosa	P343
Brassicaceae	Alyssum	Alyssum dasycarpum	P347
Fabaceae	Vicia	Vicia americana	P149
Fabaceae	Astragalus		P174
Fabaceae			P181
Fabaceae	Oxytropis		P199
Fabaceae			P245
Fabaceae			P298
Fabaceae	Astragalus		P318
Fabaceae	Trifolium		P45
Fabaceae	Lupinus		P46
Fabaceae	Astragalus		P49
Fabaceae	Astragalus	Astragalus striatus	P98
Asteraceae			P101
Asteraceae			P104
Asteraceae			P106
Asteraceae			P112
Asteraceae			P125
Asteraceae			P126
Asteraceae	Pterygopappus	Pterygopappus lawrencei	P168
Asteraceae	Ionactis	Ionactis alpina	P186
Asteraceae			P211
Asteraceae	Noticastrum	Noticastrum calvatum	P218
Asteraceae			P22
Asteraceae			P232
Asteraceae			P256
Asteraceae	Crepis	Crepis nana	P262
Asteraceae			P264
Asteraceae			P269
Asteraceae			P270
Asteraceae	Diplostephium	Diplostephium crypteriophyllum	P272
Asteraceae	Hypochaeris	Hypochaeris maculata	P279
Asteraceae	Adenocaulon	Adenocaulon bicolor	P280
Asteraceae			P291
Asteraceae			P293
Asteraceae	Atractylodes	Atractylodes lancea	P294
Asteraceae			P309
Asteraceae			P62
Asteraceae	Agoseris	Agoseris retrorsa	P69
Asteraceae			P97
Comandraceae	Comandra	Comandra umbellata	P21		1
Polemoniaceae	Phlox		P133
Polemoniaceae			P184
Polemoniaceae	Collomia		P197
Polemoniaceae	Phlox		P56
Polemoniaceae	Phlox		P72
Polemoniaceae	Phlox		P88
Polemoniaceae			P89
Chenopodiaceae			P146
Chenopodiaceae			P257
Chenopodiaceae			P59		1
Chenopodiaceae	Atriplex		P91
Anacardiaceae			P63		1
Amaryllidaceae	Allium		P188
Amaryllidaceae	Allium		P304
Amaryllidaceae	Allium		P74
Caryophyllaceae			P11
Caryophyllaceae			P134
Caryophyllaceae			P136
Caryophyllaceae			P204
Caryophyllaceae	Moehringia	Moehringia lateriflora	P297
Caryophyllaceae	Eremogone		P70
Caryophyllaceae			P83
Apiaceae			P121
Apiaceae			P163
Apiaceae	Osmorhiza		P252
Apocynaceae	Apocynum		P92
Asparagaceae	Maianthemum	Maianthemum stellatum	P193
Asparagaceae	Maianthemum	Maianthemum racemosum	P224
Berberidaceae	Berberis	Berberis aristata	P82
Betulaceae			P285
Boraginaceae			P110
Boraginaceae	Lappula		P302
Brachytheciaceae			P349
Bryaceae	Gemmabryum		P135
Campanulaceae	Lobelia	Lobelia galpinii	P273
Campanulaceae			P85
Caprifoliaceae	Valeriana		P201
Caprifoliaceae	Symphoricarpos		P212
Caprifoliaceae	Symphoricarpos		P30
Colchicaceae	Prosartes	Prosartes trachycarpa	P183
Convolvulaceae			P171
Cupressaceae	Platycladus	Platycladus orientalis	P250
Cystopteridaceae	Cystopteris		P225
Elaeagnaceae			P119
Ephedraceae	Ephedra		P337
Fagaceae			P165
Funariaceae	Funaria		P118
Grimmiaceae			P305
Juncaceae	Juncus		P233
Linaceae	Linum		P325
Loasaceae	Mentzelia		P281
Malvaceae			P117
Orobanchaceae	Aphyllon	Aphyllon fasciculatum	P306
Orobanchaceae	Castilleja		P346
Orobanchaceae	Aphyllon	Aphyllon fasciculatum	P348
Plantaginaceae	Veronica		P141
Plantaginaceae	Penstemon		P96
Plumbaginaceae	Aegialitis	Aegialitis annulata	P289
Primulaceae	Primula	Primula conjugens	P342
Ranunculaceae	Thalictrum		P127
Ranunculaceae	Delphinium		P265
Ranunculaceae			P327
Rubiaceae			P137
Rubiaceae	Galium		P173
Salicaceae	Populus		P37
Salicaceae	Populus	Populus angustifolia	P52
Salicaceae			P7
Sapindaceae	Acer		P296
Violaceae	Viola		P268
Violaceae	Viola		P344
			P1		7
			P108
			P124
			P128
			P129
			P132
			P14
			P144
			P194
			P206
			P217
			P220
			P223
			P23	1
			P247
			P274
			P295
			P315
			P320
			P338
			P345
			P38
			P39
			P47	1
			P53
			P57
			P64
			P65		1
			P66
			P73
			P75
			P87
			P95
