# Supplementary material for: The precautionary principle and dietary DNA metabarcoding: Commonly used abundance thresholds change ecological interpretation
Source: Mol Ecol. 2022 Jan 30;31(6):1615–26. doi: 10.1111/mec.16352 (PMC9303378; doi:10.1111/mec.16352)
Supplement: Supplementary file 6 — Data S5 [file MEC-31-1615-s001.xlsx]

## Sheet: 0% RRA
77.67% of all cells filled
				Bison	Bison
Family	Genus	Species	PlantID	Winter	Summer
Cyperaceae	Carex		P123	6	3
Cyperaceae	Carex		P145	6	6
Cyperaceae	Carex	Carex ebenea	P161	1	5
Cyperaceae	Carex	Carex diandra	P164	2	5
Cyperaceae	Carex	Carex insaniae	P175	6	2
Cyperaceae	Carex		P182	3	4
Cyperaceae	Carex	Carex atrata	P189	3	4
Cyperaceae	Carex		P195	4	5
Cyperaceae	Carex	Carex picta	P213	4	3
Cyperaceae	Carex		P230	5	2
Cyperaceae	Schoenoplectus	Schoenoplectus acutus	P239	3	1
Cyperaceae	Carex	Carex pensylvanica	P243		2
Cyperaceae	Carex		P25	8	8
Cyperaceae	Carex	Carex glomerabilis	P263	3	2
Cyperaceae	Carex		P3	10	10
Cyperaceae	Carex	Carex phragmitoides	P301	1	1
Cyperaceae	Carex	Carex lasiocarpa	P34	6	10
Cyperaceae	Carex		P41	6	7
Cyperaceae	Carex		P6	10	10
Cyperaceae	Carex		P61	7	10
Cyperaceae	Carex		P68	5	10
Poaceae			P10	10	10
Poaceae			P103	4	4
Poaceae	Bromus		P109	1
Poaceae	Achnatherum	Achnatherum richardsonii	P122	3	5
Poaceae	Bromus	Bromus hordeaceus	P131	3	1
Poaceae	Bromus		P138	3	7
Poaceae	Melica		P140	1	2
Poaceae			P142	5	3
Poaceae	Bromus		P143	1	3
Poaceae			P147	7	7
Poaceae			P148		2
Poaceae			P152		2
Poaceae	Bromus		P156	2
Poaceae	Triticum	Triticum aestivum	P157	2	3
Poaceae	Bromus		P159	2	4
Poaceae	Bromus		P160	2
Poaceae	Bromus		P162	4	6
Poaceae			P17	9	10
Poaceae			P170	1	3
Poaceae	Bromus		P185	2
Poaceae			P19	8	10
Poaceae			P191	1	1
Poaceae			P192	1
Poaceae			P210	2
Poaceae			P214		2
Poaceae			P221		1
Poaceae	Helictochloa		P226	3	3
Poaceae			P229	1
Poaceae	Bromus		P231	2	1
Poaceae			P24	5	10
Poaceae	Festuca	Festuca altaica	P244	1
Poaceae	Alopecurus		P248		1
Poaceae	Hesperostipa	Hesperostipa comata	P26	3	1
Poaceae	Deyeuxia	Deyeuxia heterophylla	P267		1
Poaceae	Bromus	Bromus rubens	P278	2	1
Poaceae			P28	7	6
Poaceae	Bromus	Bromus danthoniae	P290	1
Poaceae	Bromus	Bromus riparius	P314		3
Poaceae			P317		2
Poaceae			P331		2
Poaceae	Bromus	Bromus pellitus	P356	1	1
Poaceae			P4	11	10
Poaceae	Bromus		P42	5	7
Poaceae	Achnatherum	Achnatherum chingii	P43	3	4
Poaceae			P48	5	5
Poaceae			P51	5	8
Poaceae	Bromus		P76		9
Poaceae			P90	4	5
Poaceae	Bromus		P94	5	6
Polygonaceae			P176	1	1
Polygonaceae			P2	9	10
Polygonaceae			P27		10
Polygonaceae	Persicaria	Persicaria amphibia	P275		1
Polygonaceae	Rheum		P300		3
Polygonaceae			P311	1	2
Polygonaceae	Polygonum		P36	1	10
Polygonaceae			P80		8
Polygonaceae			P84	3	8
Salicaceae	Populus		P37	5	7
Salicaceae	Populus	Populus angustifolia	P52		3
Salicaceae			P7	6	10
Rosaceae			P16	6	8
Rosaceae	Fallugia	Fallugia paradoxa	P196		6
Rosaceae	Geum		P20	6	8
Rosaceae	Rubus	Rubus alceifolius	P234	2	3
Rosaceae	Prunus	Prunus avium	P254	2
Rosaceae	Rubus	Rubus idaeus	P32	3	9
Rosaceae	Physocarpus		P332	1
Rosaceae	Prunus		P35	2	4
Rosaceae			P55	5	10
Rosaceae	Spiraea		P67	1
Rosaceae	Potentilla		P78	4	5
Rosaceae	Rubus	Rubus occidentalis	P86	1	9
Rosaceae	Potentilla		P9	5	10
Rosaceae	Potentilla		P99	2	10
Fabaceae	Oxytropis		P102		5
Fabaceae	Oxytropis		P105		1
Fabaceae	Trifolium		P12		5
Fabaceae	Vicia	Vicia americana	P149		3
Fabaceae			P150		1
Fabaceae			P169	4
Fabaceae			P180	1
Fabaceae	Oxytropis		P199	1	1
Fabaceae			P245		1
Fabaceae			P298	1	1
Fabaceae	Trifolium		P45		9
Fabaceae	Lupinus		P46	7	7
Fabaceae	Astragalus		P49	3	4
Fabaceae	Medicago		P50	2
Fabaceae	Trifolium		P60		7
Fabaceae	Astragalus	Astragalus striatus	P98		1
Caryophyllaceae	Stellaria	Stellaria longifolia	P100	4	7
Caryophyllaceae			P11	6	10
Caryophyllaceae			P134	2	5
Caryophyllaceae			P136	2	4
Caryophyllaceae	Stellaria	Stellaria borealis	P167	4	9
Caryophyllaceae			P204	1	3
Caryophyllaceae	Eremogone		P70	2	5
Caryophyllaceae	Stellaria		P79	6	9
Caryophyllaceae			P83	2	4
Caryophyllaceae	Cerastium		P93		4
Pinaceae	Abies		P15	2	1
Pinaceae	Pinus		P40	5	7
Pinaceae			P8	7	3
Geraniaceae	Geranium	Geranium bohemicum	P216		3
Geraniaceae	Geranium		P5	7	9
Asteraceae			P101	1	1
Asteraceae			P104	7	8
Asteraceae			P106	2	1
Asteraceae			P112	8	8
Asteraceae			P125	2	4
Asteraceae			P126	2	6
Asteraceae	Pterygopappus	Pterygopappus lawrencei	P168	1	2
Asteraceae	Ionactis	Ionactis alpina	P186	2	2
Asteraceae	Saussurea		P202	2	1
Asteraceae			P203	2
Asteraceae			P211	5	4
Asteraceae	Noticastrum	Noticastrum calvatum	P218	3	3
Asteraceae			P22	9	10
Asteraceae			P232	4	2
Asteraceae			P256	1	2
Asteraceae			P264	2	3
Asteraceae			P269		3
Asteraceae			P270		3
Asteraceae	Diplostephium	Diplostephium crypteriophyllum	P272	1	1
Asteraceae	Hypochaeris	Hypochaeris maculata	P279		2
Asteraceae	Adenocaulon	Adenocaulon bicolor	P280		3
Asteraceae	Chaetanthera	Chaetanthera pulvinata	P284	1	2
Asteraceae	Anisopappus	Anisopappus corymbosus	P287	1	3
Asteraceae			P291		2
Asteraceae			P292		3
Asteraceae			P293	2
Asteraceae	Atractylodes	Atractylodes lancea	P294	1	2
Asteraceae			P309	1
Asteraceae	Trichocline	Trichocline caulescens	P310	1	2
Asteraceae			P313	1	1
Asteraceae			P350	1	1
Asteraceae	Artemisia	Artemisia armeniaca	P354	1
Asteraceae			P62	5	5
Asteraceae	Agoseris	Agoseris retrorsa	P69	2	7
Asteraceae			P97	2	6
Onagraceae	Gayophytum		P116		4
Onagraceae	Chamaenerion	Chamaenerion angustifolium	P13	11	8
Onagraceae			P54		8
Comandraceae	Comandra	Comandra umbellata	P21	4	8
Caprifoliaceae	Symphoricarpos		P212	2	1
Caprifoliaceae	Lonicera	Lonicera involucrata	P286		1
Caprifoliaceae	Symphoricarpos		P30	5	7
Ulmaceae			P44	2
Brassicaceae			P120	1	5
Brassicaceae			P139	1
Brassicaceae	Erysimum		P155		2
Brassicaceae			P178	3	1
Brassicaceae			P187		2
Brassicaceae			P200		4
Brassicaceae	Alyssum	Alyssum alyssoides	P207		2
Brassicaceae			P227		1
Brassicaceae			P249	1	1
Brassicaceae			P276		1
Brassicaceae	Alyssum	Alyssum desertorum	P31	2	1
Brassicaceae	Boechera		P326		1
Solanaceae	Capsicum		P242	1
Solanaceae			P259	1	1
Solanaceae			P58	2	1
Polemoniaceae	Phlox		P107	6	1
Polemoniaceae	Phlox		P133	3
Polemoniaceae	Collomia		P197		3
Polemoniaceae	Phlox	Phlox hoodii	P241	4	1
Polemoniaceae	Phlox	Phlox alaskensis	P312	3	1
Polemoniaceae	Microsteris	Microsteris gracilis	P352	1
Polemoniaceae	Phlox		P56	6	2
Polemoniaceae	Phlox		P72	4
Polemoniaceae	Phlox		P88	6	1
Polemoniaceae			P89	6	1
Typhaceae	Typha		P71	2
Saxifragaceae			P113	2	2
Saxifragaceae			P179	2	1
Saxifragaceae			P253		2
Saxifragaceae			P282	1
Saxifragaceae	Micranthes		P323	1
Saxifragaceae			P33	5	4
Saxifragaceae			P81	3	3
Grossulariaceae	Ribes		P18	4	5
Amaryllidaceae	Allium		P188	1
Apiaceae			P121	1	1
Apiaceae			P163	1
Apocynaceae	Apocynum		P92	1	2
Asparagaceae	Maianthemum	Maianthemum stellatum	P193		3
Berberidaceae	Berberis	Berberis fortunei	P190	2	1
Berberidaceae	Berberis	Berberis aristata	P82	2	1
Betulaceae	Alnus		P177	1	2
Boraginaceae			P110	1	1
Boraginaceae			P153	2
Boraginaceae			P205	2
Boraginaceae	Lappula		P302		1
Bryaceae			P130	1	1
Bryaceae	Gemmabryum		P135	2	1
Campanulaceae	Lobelia	Lobelia galpinii	P273	1	1
Campanulaceae			P85	1	7
Cardiopteridaceae	Citronella	Citronella moorei	P333		1
Chenopodiaceae	Atriplex		P91	1	1
Convolvulaceae			P171	1
Cucurbitaceae			P228	2
Cucurbitaceae			P261	2
Cucurbitaceae			P299	1
Cupressaceae	Platycladus	Platycladus orientalis	P250	1
Elaeagnaceae			P119	2
Equisetaceae	Equisetum		P154	2	5
Equisetaceae	Equisetum		P238		3
Ericaceae	Arctostaphylos	Arctostaphylos uva-ursi	P341		1
Funariaceae	Funaria		P118	4
Gentianaceae	Gentiana		P283		1
Gentianaceae	Frasera	Frasera speciosa	P340		1
Iridaceae	Sisyrinchium		P307		1
Juglandaceae			P158	1
Juncaceae	Luzula		P215		1
Juncaceae	Juncus	Juncus prominens	P219	1	1
Juncaceae	Juncus		P233	1	1
Lamiaceae			P258	1
Lauraceae	Persea		P209	1	1
Orchidaceae	Spiranthes		P288		1
Orchidaceae	Spiranthes	Spiranthes x stellata	P355		1
Orobanchaceae	Orthocarpus		P151		4
Orobanchaceae	Orthocarpus		P222		4
Orobanchaceae	Pedicularis	Pedicularis ascendens	P255		1
Orobanchaceae	Orthocarpus	Orthocarpus tenuifolius	P330		1
Orobanchaceae	Pedicularis		P334		1
Paracryphiaceae	Quintinia		P357		1
Plantaginaceae	Veronica		P141	1
Plantaginaceae	Veronica		P236		1
Plantaginaceae	Penstemon		P96	3	5
Plumbaginaceae	Aegialitis	Aegialitis annulata	P289		2
Polytrichaceae			P198	2	1
Polytrichaceae			P260		1
Ranunculaceae	Thalictrum		P127		2
Ranunculaceae	Delphinium		P265		1
Ranunculaceae	Clematis		P316		1
Ranunculaceae	Ranunculus		P321		1
Ranunculaceae	Clematis	Clematis loureiroana	P328		1
Rubiaceae			P137		6
Rubiaceae	Galium		P173		3
Rubiaceae	Galium	Galium trifidum	P329		2
Sapindaceae	Acer		P296		1
Sarcobataceae	Sarcobatus	Sarcobatus vermiculatus	P29	3	3
Violaceae	Viola		P268		3
			P1	9	10
			P108	3	3
			P114		1
			P128	1	1
			P132	1	3
			P14	8	10
			P144	2	4
			P166		1
			P172	1
			P206	1	1
			P217	1
			P223	1	1
			P23	9	10
			P235		1
			P247		5
			P251	1
			P266	2
			P271	1
			P277		4
			P295		1
			P322		1
			P351	1
			P38	7	10
			P39	4	2
			P47	1
			P53	5	9
			P57	6	8
			P64	3
			P65		4
			P66	4	2
			P73	4	4
			P75	2	2
			P87	7	10
			P95	3	8

## Sheet: 0.1% RRA
40.33% of all cells filled
				Bison	Bison
Family	Genus	Species	PlantID	Winter	Summer
Cyperaceae	Carex		P123	2
Cyperaceae	Carex		P145	1
Cyperaceae	Carex	Carex ebenea	P161		1
Cyperaceae	Carex	Carex diandra	P164	1	1
Cyperaceae	Carex	Carex insaniae	P175
Cyperaceae	Carex		P182
Cyperaceae	Carex	Carex atrata	P189
Cyperaceae	Carex		P195
Cyperaceae	Carex	Carex picta	P213
Cyperaceae	Carex		P230
Cyperaceae	Schoenoplectus	Schoenoplectus acutus	P239
Cyperaceae	Carex	Carex pensylvanica	P243
Cyperaceae	Carex		P25	7	8
Cyperaceae	Carex	Carex glomerabilis	P263
Cyperaceae	Carex		P3	7	9
Cyperaceae	Carex	Carex phragmitoides	P301
Cyperaceae	Carex	Carex lasiocarpa	P34	6	8
Cyperaceae	Carex		P41	4	3
Cyperaceae	Carex		P6	9	8
Cyperaceae	Carex		P61	3	8
Cyperaceae	Carex		P68	2	7
Poaceae			P10	8	10
Poaceae			P103		2
Poaceae	Bromus		P109	1
Poaceae	Achnatherum	Achnatherum richardsonii	P122	3
Poaceae	Bromus	Bromus hordeaceus	P131	1
Poaceae	Bromus		P138		2
Poaceae	Melica		P140	1
Poaceae			P142	1
Poaceae	Bromus		P143	1
Poaceae			P147
Poaceae			P148		2
Poaceae			P152		1
Poaceae	Bromus		P156	1
Poaceae	Triticum	Triticum aestivum	P157	1
Poaceae	Bromus		P159	1	1
Poaceae	Bromus		P160	1
Poaceae	Bromus		P162	1
Poaceae			P17	7	9
Poaceae			P170
Poaceae	Bromus		P185
Poaceae			P19	7	10
Poaceae			P191	1
Poaceae			P192	1
Poaceae			P210	1
Poaceae			P214
Poaceae			P221		1
Poaceae	Helictochloa		P226
Poaceae			P229	1
Poaceae	Bromus		P231
Poaceae			P24	4	10
Poaceae	Festuca	Festuca altaica	P244
Poaceae	Alopecurus		P248
Poaceae	Hesperostipa	Hesperostipa comata	P26	1
Poaceae	Deyeuxia	Deyeuxia heterophylla	P267
Poaceae	Bromus	Bromus rubens	P278
Poaceae			P28	5	4
Poaceae	Bromus	Bromus danthoniae	P290
Poaceae	Bromus	Bromus riparius	P314
Poaceae			P317
Poaceae			P331
Poaceae	Bromus	Bromus pellitus	P356
Poaceae			P4	11	10
Poaceae	Bromus		P42	4	5
Poaceae	Achnatherum	Achnatherum chingii	P43	2	3
Poaceae			P48	5	4
Poaceae			P51	5	6
Poaceae	Bromus		P76		6
Poaceae			P90	3	2
Poaceae	Bromus		P94	2	1
Polygonaceae			P176	1	1
Polygonaceae			P2	7	10
Polygonaceae			P27		10
Polygonaceae	Persicaria	Persicaria amphibia	P275
Polygonaceae	Rheum		P300
Polygonaceae			P311
Polygonaceae	Polygonum		P36	1	7
Polygonaceae			P80		5
Polygonaceae			P84	1
Salicaceae	Populus		P37	4	6
Salicaceae	Populus	Populus angustifolia	P52		2
Salicaceae			P7	5	10
Rosaceae			P16	2	7
Rosaceae	Fallugia	Fallugia paradoxa	P196
Rosaceae	Geum		P20	2	7
Rosaceae	Rubus	Rubus alceifolius	P234
Rosaceae	Prunus	Prunus avium	P254
Rosaceae	Rubus	Rubus idaeus	P32		3
Rosaceae	Physocarpus		P332
Rosaceae	Prunus		P35	1	2
Rosaceae			P55	4	8
Rosaceae	Spiraea		P67	1
Rosaceae	Potentilla		P78		5
Rosaceae	Rubus	Rubus occidentalis	P86		3
Rosaceae	Potentilla		P9	1	10
Rosaceae	Potentilla		P99		4
Fabaceae	Oxytropis		P102		4
Fabaceae	Oxytropis		P105		1
Fabaceae	Trifolium		P12		5
Fabaceae	Vicia	Vicia americana	P149		2
Fabaceae			P150		1
Fabaceae			P169	1
Fabaceae			P180	1
Fabaceae	Oxytropis		P199	1
Fabaceae			P245
Fabaceae			P298
Fabaceae	Trifolium		P45		9
Fabaceae	Lupinus		P46	7	7
Fabaceae	Astragalus		P49	2	4
Fabaceae	Medicago		P50	2
Fabaceae	Trifolium		P60		6
Fabaceae	Astragalus	Astragalus striatus	P98		1
Caryophyllaceae	Stellaria	Stellaria longifolia	P100	3	2
Caryophyllaceae			P11	4	9
Caryophyllaceae			P134		1
Caryophyllaceae			P136		2
Caryophyllaceae	Stellaria	Stellaria borealis	P167		1
Caryophyllaceae			P204
Caryophyllaceae	Eremogone		P70	2	4
Caryophyllaceae	Stellaria		P79	3	7
Caryophyllaceae			P83	2	3
Caryophyllaceae	Cerastium		P93		4
Pinaceae	Abies		P15	1
Pinaceae	Pinus		P40	3	4
Pinaceae			P8	7
Geraniaceae	Geranium	Geranium bohemicum	P216
Geraniaceae	Geranium		P5	5	9
Asteraceae			P101	1	1
Asteraceae			P104	5
Asteraceae			P106
Asteraceae			P112	2
Asteraceae			P125	1
Asteraceae			P126		1
Asteraceae	Pterygopappus	Pterygopappus lawrencei	P168		1
Asteraceae	Ionactis	Ionactis alpina	P186
Asteraceae	Saussurea		P202		1
Asteraceae			P203	1
Asteraceae			P211
Asteraceae	Noticastrum	Noticastrum calvatum	P218
Asteraceae			P22	9	9
Asteraceae			P232
Asteraceae			P256
Asteraceae			P264
Asteraceae			P269
Asteraceae			P270
Asteraceae	Diplostephium	Diplostephium crypteriophyllum	P272
Asteraceae	Hypochaeris	Hypochaeris maculata	P279
Asteraceae	Adenocaulon	Adenocaulon bicolor	P280
Asteraceae	Chaetanthera	Chaetanthera pulvinata	P284
Asteraceae	Anisopappus	Anisopappus corymbosus	P287
Asteraceae			P291
Asteraceae			P292
Asteraceae			P293
Asteraceae	Atractylodes	Atractylodes lancea	P294
Asteraceae			P309
Asteraceae	Trichocline	Trichocline caulescens	P310
Asteraceae			P313
Asteraceae			P350
Asteraceae	Artemisia	Artemisia armeniaca	P354
Asteraceae			P62	1
Asteraceae	Agoseris	Agoseris retrorsa	P69	2	6
Asteraceae			P97	1	3
Onagraceae	Gayophytum		P116		2
Onagraceae	Chamaenerion	Chamaenerion angustifolium	P13		7
Onagraceae			P54		7
Comandraceae	Comandra	Comandra umbellata	P21	2	7
Caprifoliaceae	Symphoricarpos		P212	1
Caprifoliaceae	Lonicera	Lonicera involucrata	P286
Caprifoliaceae	Symphoricarpos		P30	4	4
Ulmaceae			P44	1
Brassicaceae			P120		3
Brassicaceae			P139
Brassicaceae	Erysimum		P155		2
Brassicaceae			P178		1
Brassicaceae			P187		1
Brassicaceae			P200
Brassicaceae	Alyssum	Alyssum alyssoides	P207		1
Brassicaceae			P227
Brassicaceae			P249
Brassicaceae			P276
Brassicaceae	Alyssum	Alyssum desertorum	P31	1
Brassicaceae	Boechera		P326
Solanaceae	Capsicum		P242
Solanaceae			P259
Solanaceae			P58	1
Polemoniaceae	Phlox		P107	5
Polemoniaceae	Phlox		P133	1
Polemoniaceae	Collomia		P197
Polemoniaceae	Phlox	Phlox hoodii	P241
Polemoniaceae	Phlox	Phlox alaskensis	P312
Polemoniaceae	Microsteris	Microsteris gracilis	P352
Polemoniaceae	Phlox		P56	3
Polemoniaceae	Phlox		P72	1
Polemoniaceae	Phlox		P88	4
Polemoniaceae			P89	4
Typhaceae	Typha		P71	2
Saxifragaceae			P113	1
Saxifragaceae			P179
Saxifragaceae			P253
Saxifragaceae			P282
Saxifragaceae	Micranthes		P323
Saxifragaceae			P33	3	2
Saxifragaceae			P81	2
Grossulariaceae	Ribes		P18	4	4
Amaryllidaceae	Allium		P188
Apiaceae			P121	1	1
Apiaceae			P163	1
Apocynaceae	Apocynum		P92	1	2
Asparagaceae	Maianthemum	Maianthemum stellatum	P193
Berberidaceae	Berberis	Berberis fortunei	P190	1
Berberidaceae	Berberis	Berberis aristata	P82	2	1
Betulaceae	Alnus		P177	1	1
Boraginaceae			P110	1
Boraginaceae			P153	2
Boraginaceae			P205	1
Boraginaceae	Lappula		P302
Bryaceae			P130		1
Bryaceae	Gemmabryum		P135	2
Campanulaceae	Lobelia	Lobelia galpinii	P273
Campanulaceae			P85	1	3
Cardiopteridaceae	Citronella	Citronella moorei	P333
Chenopodiaceae	Atriplex		P91	1
Convolvulaceae			P171
Cucurbitaceae			P228
Cucurbitaceae			P261
Cucurbitaceae			P299
Cupressaceae	Platycladus	Platycladus orientalis	P250
Elaeagnaceae			P119	2
Equisetaceae	Equisetum		P154		1
Equisetaceae	Equisetum		P238
Ericaceae	Arctostaphylos	Arctostaphylos uva-ursi	P341
Funariaceae	Funaria		P118	3
Gentianaceae	Gentiana		P283
Gentianaceae	Frasera	Frasera speciosa	P340
Iridaceae	Sisyrinchium		P307
Juglandaceae			P158	1
Juncaceae	Luzula		P215		1
Juncaceae	Juncus	Juncus prominens	P219	1
Juncaceae	Juncus		P233
Lamiaceae			P258
Lauraceae	Persea		P209	1
Orchidaceae	Spiranthes		P288
Orchidaceae	Spiranthes	Spiranthes x stellata	P355
Orobanchaceae	Orthocarpus		P151		1
Orobanchaceae	Orthocarpus		P222
Orobanchaceae	Pedicularis	Pedicularis ascendens	P255
Orobanchaceae	Orthocarpus	Orthocarpus tenuifolius	P330
Orobanchaceae	Pedicularis		P334
Paracryphiaceae	Quintinia		P357
Plantaginaceae	Veronica		P141	1
Plantaginaceae	Veronica		P236
Plantaginaceae	Penstemon		P96	3	1
Plumbaginaceae	Aegialitis	Aegialitis annulata	P289
Polytrichaceae			P198	1
Polytrichaceae			P260
Ranunculaceae	Thalictrum		P127
Ranunculaceae	Delphinium		P265
Ranunculaceae	Clematis		P316
Ranunculaceae	Ranunculus		P321
Ranunculaceae	Clematis	Clematis loureiroana	P328
Rubiaceae			P137		3
Rubiaceae	Galium		P173		2
Rubiaceae	Galium	Galium trifidum	P329
Sapindaceae	Acer		P296
Sarcobataceae	Sarcobatus	Sarcobatus vermiculatus	P29
Violaceae	Viola		P268
			P1	6	10
			P108	1
			P114		1
			P128
			P132		3
			P14	6	9
			P144	1	1
			P166		1
			P172	1
			P206
			P217
			P223
			P23	8	9
			P235
			P247
			P251
			P266
			P271
			P277
			P295
			P322
			P351
			P38	4	8
			P39	3	2
			P47	1
			P53	4	4
			P57	3	4
			P64	3
			P65		1
			P66	3	1
			P73	2	4
			P75	1	1
			P87	2	5
			P95	2	6

## Sheet: 1% RRA
16.17% of all cells filled
				Bison	Bison
Family	Genus	Species	PlantID	Winter	Summer
Cyperaceae	Carex		P123
Cyperaceae	Carex		P145
Cyperaceae	Carex	Carex ebenea	P161
Cyperaceae	Carex	Carex diandra	P164
Cyperaceae	Carex	Carex insaniae	P175
Cyperaceae	Carex		P182
Cyperaceae	Carex	Carex atrata	P189
Cyperaceae	Carex		P195
Cyperaceae	Carex	Carex picta	P213
Cyperaceae	Carex		P230
Cyperaceae	Schoenoplectus	Schoenoplectus acutus	P239
Cyperaceae	Carex	Carex pensylvanica	P243
Cyperaceae	Carex		P25	4	2
Cyperaceae	Carex	Carex glomerabilis	P263
Cyperaceae	Carex		P3	7	4
Cyperaceae	Carex	Carex phragmitoides	P301
Cyperaceae	Carex	Carex lasiocarpa	P34	4	2
Cyperaceae	Carex		P41	3
Cyperaceae	Carex		P6	5	3
Cyperaceae	Carex		P61	1
Cyperaceae	Carex		P68
Poaceae			P10	6	4
Poaceae			P103
Poaceae	Bromus		P109	1
Poaceae	Achnatherum	Achnatherum richardsonii	P122
Poaceae	Bromus	Bromus hordeaceus	P131
Poaceae	Bromus		P138
Poaceae	Melica		P140
Poaceae			P142
Poaceae	Bromus		P143
Poaceae			P147
Poaceae			P148
Poaceae			P152
Poaceae	Bromus		P156
Poaceae	Triticum	Triticum aestivum	P157
Poaceae	Bromus		P159
Poaceae	Bromus		P160
Poaceae	Bromus		P162
Poaceae			P17	5	4
Poaceae			P170
Poaceae	Bromus		P185
Poaceae			P19	2	4
Poaceae			P191
Poaceae			P192
Poaceae			P210
Poaceae			P214
Poaceae			P221
Poaceae	Helictochloa		P226
Poaceae			P229
Poaceae	Bromus		P231
Poaceae			P24		8
Poaceae	Festuca	Festuca altaica	P244
Poaceae	Alopecurus		P248
Poaceae	Hesperostipa	Hesperostipa comata	P26
Poaceae	Deyeuxia	Deyeuxia heterophylla	P267
Poaceae	Bromus	Bromus rubens	P278
Poaceae			P28	3
Poaceae	Bromus	Bromus danthoniae	P290
Poaceae	Bromus	Bromus riparius	P314
Poaceae			P317
Poaceae			P331
Poaceae	Bromus	Bromus pellitus	P356
Poaceae			P4	10	10
Poaceae	Bromus		P42	2	1
Poaceae	Achnatherum	Achnatherum chingii	P43
Poaceae			P48	1	1
Poaceae			P51	1
Poaceae	Bromus		P76
Poaceae			P90
Poaceae	Bromus		P94	1
Polygonaceae			P176
Polygonaceae			P2	5	10
Polygonaceae			P27		9
Polygonaceae	Persicaria	Persicaria amphibia	P275
Polygonaceae	Rheum		P300
Polygonaceae			P311
Polygonaceae	Polygonum		P36		2
Polygonaceae			P80		1
Polygonaceae			P84	1
Salicaceae	Populus		P37	1	3
Salicaceae	Populus	Populus angustifolia	P52		1
Salicaceae			P7	4	5
Rosaceae			P16		7
Rosaceae	Fallugia	Fallugia paradoxa	P196
Rosaceae	Geum		P20	1	1
Rosaceae	Rubus	Rubus alceifolius	P234
Rosaceae	Prunus	Prunus avium	P254
Rosaceae	Rubus	Rubus idaeus	P32
Rosaceae	Physocarpus		P332
Rosaceae	Prunus		P35
Rosaceae			P55	1	3
Rosaceae	Spiraea		P67	1
Rosaceae	Potentilla		P78		1
Rosaceae	Rubus	Rubus occidentalis	P86
Rosaceae	Potentilla		P9	1	8
Rosaceae	Potentilla		P99
Fabaceae	Oxytropis		P102
Fabaceae	Oxytropis		P105		1
Fabaceae	Trifolium		P12		5
Fabaceae	Vicia	Vicia americana	P149
Fabaceae			P150
Fabaceae			P169
Fabaceae			P180
Fabaceae	Oxytropis		P199
Fabaceae			P245
Fabaceae			P298
Fabaceae	Trifolium		P45		4
Fabaceae	Lupinus		P46		2
Fabaceae	Astragalus		P49		1
Fabaceae	Medicago		P50	2
Fabaceae	Trifolium		P60		2
Fabaceae	Astragalus	Astragalus striatus	P98
Caryophyllaceae	Stellaria	Stellaria longifolia	P100
Caryophyllaceae			P11	4	4
Caryophyllaceae			P134
Caryophyllaceae			P136
Caryophyllaceae	Stellaria	Stellaria borealis	P167
Caryophyllaceae			P204
Caryophyllaceae	Eremogone		P70		1
Caryophyllaceae	Stellaria		P79
Caryophyllaceae			P83
Caryophyllaceae	Cerastium		P93		1
Pinaceae	Abies		P15	1
Pinaceae	Pinus		P40	1	2
Pinaceae			P8	4
Geraniaceae	Geranium	Geranium bohemicum	P216
Geraniaceae	Geranium		P5	1	8
Asteraceae			P101
Asteraceae			P104
Asteraceae			P106
Asteraceae			P112
Asteraceae			P125
Asteraceae			P126
Asteraceae	Pterygopappus	Pterygopappus lawrencei	P168
Asteraceae	Ionactis	Ionactis alpina	P186
Asteraceae	Saussurea		P202
Asteraceae			P203
Asteraceae			P211
Asteraceae	Noticastrum	Noticastrum calvatum	P218
Asteraceae			P22	5	4
Asteraceae			P232
Asteraceae			P256
Asteraceae			P264
Asteraceae			P269
Asteraceae			P270
Asteraceae	Diplostephium	Diplostephium crypteriophyllum	P272
Asteraceae	Hypochaeris	Hypochaeris maculata	P279
Asteraceae	Adenocaulon	Adenocaulon bicolor	P280
Asteraceae	Chaetanthera	Chaetanthera pulvinata	P284
Asteraceae	Anisopappus	Anisopappus corymbosus	P287
Asteraceae			P291
Asteraceae			P292
Asteraceae			P293
Asteraceae	Atractylodes	Atractylodes lancea	P294
Asteraceae			P309
Asteraceae	Trichocline	Trichocline caulescens	P310
Asteraceae			P313
Asteraceae			P350
Asteraceae	Artemisia	Artemisia armeniaca	P354
Asteraceae			P62	1
Asteraceae	Agoseris	Agoseris retrorsa	P69		1
Asteraceae			P97
Onagraceae	Gayophytum		P116
Onagraceae	Chamaenerion	Chamaenerion angustifolium	P13		5
Onagraceae			P54		3
Comandraceae	Comandra	Comandra umbellata	P21		4
Caprifoliaceae	Symphoricarpos		P212
Caprifoliaceae	Lonicera	Lonicera involucrata	P286
Caprifoliaceae	Symphoricarpos		P30	2
Ulmaceae			P44	1
Brassicaceae			P120
Brassicaceae			P139
Brassicaceae	Erysimum		P155
Brassicaceae			P178
Brassicaceae			P187
Brassicaceae			P200
Brassicaceae	Alyssum	Alyssum alyssoides	P207
Brassicaceae			P227
Brassicaceae			P249
Brassicaceae			P276
Brassicaceae	Alyssum	Alyssum desertorum	P31	1
Brassicaceae	Boechera		P326
Solanaceae	Capsicum		P242
Solanaceae			P259
Solanaceae			P58	1
Polemoniaceae	Phlox		P107
Polemoniaceae	Phlox		P133
Polemoniaceae	Collomia		P197
Polemoniaceae	Phlox	Phlox hoodii	P241
Polemoniaceae	Phlox	Phlox alaskensis	P312
Polemoniaceae	Microsteris	Microsteris gracilis	P352
Polemoniaceae	Phlox		P56	1
Polemoniaceae	Phlox		P72
Polemoniaceae	Phlox		P88
Polemoniaceae			P89	1
Typhaceae	Typha		P71	1
Saxifragaceae			P113
Saxifragaceae			P179
Saxifragaceae			P253
Saxifragaceae			P282
Saxifragaceae	Micranthes		P323
Saxifragaceae			P33	1
Saxifragaceae			P81
Grossulariaceae	Ribes		P18	1
Amaryllidaceae	Allium		P188
Apiaceae			P121
Apiaceae			P163
Apocynaceae	Apocynum		P92
Asparagaceae	Maianthemum	Maianthemum stellatum	P193
Berberidaceae	Berberis	Berberis fortunei	P190
Berberidaceae	Berberis	Berberis aristata	P82	1
Betulaceae	Alnus		P177
Boraginaceae			P110
Boraginaceae			P153
Boraginaceae			P205
Boraginaceae	Lappula		P302
Bryaceae			P130
Bryaceae	Gemmabryum		P135
Campanulaceae	Lobelia	Lobelia galpinii	P273
Campanulaceae			P85
Cardiopteridaceae	Citronella	Citronella moorei	P333
Chenopodiaceae	Atriplex		P91
Convolvulaceae			P171
Cucurbitaceae			P228
Cucurbitaceae			P261
Cucurbitaceae			P299
Cupressaceae	Platycladus	Platycladus orientalis	P250
Elaeagnaceae			P119
Equisetaceae	Equisetum		P154
Equisetaceae	Equisetum		P238
Ericaceae	Arctostaphylos	Arctostaphylos uva-ursi	P341
Funariaceae	Funaria		P118
Gentianaceae	Gentiana		P283
Gentianaceae	Frasera	Frasera speciosa	P340
Iridaceae	Sisyrinchium		P307
Juglandaceae			P158
Juncaceae	Luzula		P215
Juncaceae	Juncus	Juncus prominens	P219
Juncaceae	Juncus		P233
Lamiaceae			P258
Lauraceae	Persea		P209
Orchidaceae	Spiranthes		P288
Orchidaceae	Spiranthes	Spiranthes x stellata	P355
Orobanchaceae	Orthocarpus		P151
Orobanchaceae	Orthocarpus		P222
Orobanchaceae	Pedicularis	Pedicularis ascendens	P255
Orobanchaceae	Orthocarpus	Orthocarpus tenuifolius	P330
Orobanchaceae	Pedicularis		P334
Paracryphiaceae	Quintinia		P357
Plantaginaceae	Veronica		P141
Plantaginaceae	Veronica		P236
Plantaginaceae	Penstemon		P96	1
Plumbaginaceae	Aegialitis	Aegialitis annulata	P289
Polytrichaceae			P198
Polytrichaceae			P260
Ranunculaceae	Thalictrum		P127
Ranunculaceae	Delphinium		P265
Ranunculaceae	Clematis		P316
Ranunculaceae	Ranunculus		P321
Ranunculaceae	Clematis	Clematis loureiroana	P328
Rubiaceae			P137
Rubiaceae	Galium		P173
Rubiaceae	Galium	Galium trifidum	P329
Sapindaceae	Acer		P296
Sarcobataceae	Sarcobatus	Sarcobatus vermiculatus	P29
Violaceae	Viola		P268
			P1	5	10
			P108
			P114		1
			P128
			P132
			P14	5	2
			P144
			P166
			P172
			P206
			P217
			P223
			P23	4	1
			P235
			P247
			P251
			P266
			P271
			P277
			P295
			P322
			P351
			P38		4
			P39	1
			P47
			P53	3
			P57
			P64	1
			P65
			P66	1	1
			P73	1
			P75	1
			P87
			P95

## Sheet: 5% RRA
7.33% of all cells filled
				Bison	Bison
Family	Genus	Species	PlantID	Winter	Summer
Cyperaceae	Carex		P123
Cyperaceae	Carex		P145
Cyperaceae	Carex	Carex ebenea	P161
Cyperaceae	Carex	Carex diandra	P164
Cyperaceae	Carex	Carex insaniae	P175
Cyperaceae	Carex		P182
Cyperaceae	Carex	Carex atrata	P189
Cyperaceae	Carex		P195
Cyperaceae	Carex	Carex picta	P213
Cyperaceae	Carex		P230
Cyperaceae	Schoenoplectus	Schoenoplectus acutus	P239
Cyperaceae	Carex	Carex pensylvanica	P243
Cyperaceae	Carex		P25	2
Cyperaceae	Carex	Carex glomerabilis	P263
Cyperaceae	Carex		P3	5	2
Cyperaceae	Carex	Carex phragmitoides	P301
Cyperaceae	Carex	Carex lasiocarpa	P34	1
Cyperaceae	Carex		P41	1
Cyperaceae	Carex		P6	4
Cyperaceae	Carex		P61
Cyperaceae	Carex		P68
Poaceae			P10	1	1
Poaceae			P103
Poaceae	Bromus		P109
Poaceae	Achnatherum	Achnatherum richardsonii	P122
Poaceae	Bromus	Bromus hordeaceus	P131
Poaceae	Bromus		P138
Poaceae	Melica		P140
Poaceae			P142
Poaceae	Bromus		P143
Poaceae			P147
Poaceae			P148
Poaceae			P152
Poaceae	Bromus		P156
Poaceae	Triticum	Triticum aestivum	P157
Poaceae	Bromus		P159
Poaceae	Bromus		P160
Poaceae	Bromus		P162
Poaceae			P17	2	1
Poaceae			P170
Poaceae	Bromus		P185
Poaceae			P19
Poaceae			P191
Poaceae			P192
Poaceae			P210
Poaceae			P214
Poaceae			P221
Poaceae	Helictochloa		P226
Poaceae			P229
Poaceae	Bromus		P231
Poaceae			P24		1
Poaceae	Festuca	Festuca altaica	P244
Poaceae	Alopecurus		P248
Poaceae	Hesperostipa	Hesperostipa comata	P26
Poaceae	Deyeuxia	Deyeuxia heterophylla	P267
Poaceae	Bromus	Bromus rubens	P278
Poaceae			P28
Poaceae	Bromus	Bromus danthoniae	P290
Poaceae	Bromus	Bromus riparius	P314
Poaceae			P317
Poaceae			P331
Poaceae	Bromus	Bromus pellitus	P356
Poaceae			P4	6	7
Poaceae	Bromus		P42	1
Poaceae	Achnatherum	Achnatherum chingii	P43
Poaceae			P48
Poaceae			P51	1
Poaceae	Bromus		P76
Poaceae			P90
Poaceae	Bromus		P94
Polygonaceae			P176
Polygonaceae			P2	4	5
Polygonaceae			P27		1
Polygonaceae	Persicaria	Persicaria amphibia	P275
Polygonaceae	Rheum		P300
Polygonaceae			P311
Polygonaceae	Polygonum		P36		1
Polygonaceae			P80
Polygonaceae			P84
Salicaceae	Populus		P37		1
Salicaceae	Populus	Populus angustifolia	P52		1
Salicaceae			P7	3	4
Rosaceae			P16		2
Rosaceae	Fallugia	Fallugia paradoxa	P196
Rosaceae	Geum		P20
Rosaceae	Rubus	Rubus alceifolius	P234
Rosaceae	Prunus	Prunus avium	P254
Rosaceae	Rubus	Rubus idaeus	P32
Rosaceae	Physocarpus		P332
Rosaceae	Prunus		P35
Rosaceae			P55
Rosaceae	Spiraea		P67
Rosaceae	Potentilla		P78
Rosaceae	Rubus	Rubus occidentalis	P86
Rosaceae	Potentilla		P9		6
Rosaceae	Potentilla		P99
Fabaceae	Oxytropis		P102
Fabaceae	Oxytropis		P105
Fabaceae	Trifolium		P12		3
Fabaceae	Vicia	Vicia americana	P149
Fabaceae			P150
Fabaceae			P169
Fabaceae			P180
Fabaceae	Oxytropis		P199
Fabaceae			P245
Fabaceae			P298
Fabaceae	Trifolium		P45
Fabaceae	Lupinus		P46
Fabaceae	Astragalus		P49
Fabaceae	Medicago		P50	1
Fabaceae	Trifolium		P60
Fabaceae	Astragalus	Astragalus striatus	P98
Caryophyllaceae	Stellaria	Stellaria longifolia	P100
Caryophyllaceae			P11	3	3
Caryophyllaceae			P134
Caryophyllaceae			P136
Caryophyllaceae	Stellaria	Stellaria borealis	P167
Caryophyllaceae			P204
Caryophyllaceae	Eremogone		P70
Caryophyllaceae	Stellaria		P79
Caryophyllaceae			P83
Caryophyllaceae	Cerastium		P93
Pinaceae	Abies		P15	1
Pinaceae	Pinus		P40
Pinaceae			P8	1
Geraniaceae	Geranium	Geranium bohemicum	P216
Geraniaceae	Geranium		P5		3
Asteraceae			P101
Asteraceae			P104
Asteraceae			P106
Asteraceae			P112
Asteraceae			P125
Asteraceae			P126
Asteraceae	Pterygopappus	Pterygopappus lawrencei	P168
Asteraceae	Ionactis	Ionactis alpina	P186
Asteraceae	Saussurea		P202
Asteraceae			P203
Asteraceae			P211
Asteraceae	Noticastrum	Noticastrum calvatum	P218
Asteraceae			P22
Asteraceae			P232
Asteraceae			P256
Asteraceae			P264
Asteraceae			P269
Asteraceae			P270
Asteraceae	Diplostephium	Diplostephium crypteriophyllum	P272
Asteraceae	Hypochaeris	Hypochaeris maculata	P279
Asteraceae	Adenocaulon	Adenocaulon bicolor	P280
Asteraceae	Chaetanthera	Chaetanthera pulvinata	P284
Asteraceae	Anisopappus	Anisopappus corymbosus	P287
Asteraceae			P291
Asteraceae			P292
Asteraceae			P293
Asteraceae	Atractylodes	Atractylodes lancea	P294
Asteraceae			P309
Asteraceae	Trichocline	Trichocline caulescens	P310
Asteraceae			P313
Asteraceae			P350
Asteraceae	Artemisia	Artemisia armeniaca	P354
Asteraceae			P62	1
Asteraceae	Agoseris	Agoseris retrorsa	P69
Asteraceae			P97
Onagraceae	Gayophytum		P116
Onagraceae	Chamaenerion	Chamaenerion angustifolium	P13		1
Onagraceae			P54
Comandraceae	Comandra	Comandra umbellata	P21		2
Caprifoliaceae	Symphoricarpos		P212
Caprifoliaceae	Lonicera	Lonicera involucrata	P286
Caprifoliaceae	Symphoricarpos		P30	2
Ulmaceae			P44	1
Brassicaceae			P120
Brassicaceae			P139
Brassicaceae	Erysimum		P155
Brassicaceae			P178
Brassicaceae			P187
Brassicaceae			P200
Brassicaceae	Alyssum	Alyssum alyssoides	P207
Brassicaceae			P227
Brassicaceae			P249
Brassicaceae			P276
Brassicaceae	Alyssum	Alyssum desertorum	P31	1
Brassicaceae	Boechera		P326
Solanaceae	Capsicum		P242
Solanaceae			P259
Solanaceae			P58	1
Polemoniaceae	Phlox		P107
Polemoniaceae	Phlox		P133
Polemoniaceae	Collomia		P197
Polemoniaceae	Phlox	Phlox hoodii	P241
Polemoniaceae	Phlox	Phlox alaskensis	P312
Polemoniaceae	Microsteris	Microsteris gracilis	P352
Polemoniaceae	Phlox		P56
Polemoniaceae	Phlox		P72
Polemoniaceae	Phlox		P88
Polemoniaceae			P89
Typhaceae	Typha		P71
Saxifragaceae			P113
Saxifragaceae			P179
Saxifragaceae			P253
Saxifragaceae			P282
Saxifragaceae	Micranthes		P323
Saxifragaceae			P33
Saxifragaceae			P81
Grossulariaceae	Ribes		P18
Amaryllidaceae	Allium		P188
Apiaceae			P121
Apiaceae			P163
Apocynaceae	Apocynum		P92
Asparagaceae	Maianthemum	Maianthemum stellatum	P193
Berberidaceae	Berberis	Berberis fortunei	P190
Berberidaceae	Berberis	Berberis aristata	P82
Betulaceae	Alnus		P177
Boraginaceae			P110
Boraginaceae			P153
Boraginaceae			P205
Boraginaceae	Lappula		P302
Bryaceae			P130
Bryaceae	Gemmabryum		P135
Campanulaceae	Lobelia	Lobelia galpinii	P273
Campanulaceae			P85
Cardiopteridaceae	Citronella	Citronella moorei	P333
Chenopodiaceae	Atriplex		P91
Convolvulaceae			P171
Cucurbitaceae			P228
Cucurbitaceae			P261
Cucurbitaceae			P299
Cupressaceae	Platycladus	Platycladus orientalis	P250
Elaeagnaceae			P119
Equisetaceae	Equisetum		P154
Equisetaceae	Equisetum		P238
Ericaceae	Arctostaphylos	Arctostaphylos uva-ursi	P341
Funariaceae	Funaria		P118
Gentianaceae	Gentiana		P283
Gentianaceae	Frasera	Frasera speciosa	P340
Iridaceae	Sisyrinchium		P307
Juglandaceae			P158
Juncaceae	Luzula		P215
Juncaceae	Juncus	Juncus prominens	P219
Juncaceae	Juncus		P233
Lamiaceae			P258
Lauraceae	Persea		P209
Orchidaceae	Spiranthes		P288
Orchidaceae	Spiranthes	Spiranthes x stellata	P355
Orobanchaceae	Orthocarpus		P151
Orobanchaceae	Orthocarpus		P222
Orobanchaceae	Pedicularis	Pedicularis ascendens	P255
Orobanchaceae	Orthocarpus	Orthocarpus tenuifolius	P330
Orobanchaceae	Pedicularis		P334
Paracryphiaceae	Quintinia		P357
Plantaginaceae	Veronica		P141
Plantaginaceae	Veronica		P236
Plantaginaceae	Penstemon		P96
Plumbaginaceae	Aegialitis	Aegialitis annulata	P289
Polytrichaceae			P198
Polytrichaceae			P260
Ranunculaceae	Thalictrum		P127
Ranunculaceae	Delphinium		P265
Ranunculaceae	Clematis		P316
Ranunculaceae	Ranunculus		P321
Ranunculaceae	Clematis	Clematis loureiroana	P328
Rubiaceae			P137
Rubiaceae	Galium		P173
Rubiaceae	Galium	Galium trifidum	P329
Sapindaceae	Acer		P296
Sarcobataceae	Sarcobatus	Sarcobatus vermiculatus	P29
Violaceae	Viola		P268
			P1	2	7
			P108
			P114
			P128
			P132
			P14	1
			P144
			P166
			P172
			P206
			P217
			P223
			P23
			P235
			P247
			P251
			P266
			P271
			P277
			P295
			P322
			P351
			P38		1
			P39	1
			P47
			P53
			P57
			P64
			P65
			P66
			P73
			P75
			P87
			P95
