# Supplementary material for: The precautionary principle and dietary DNA metabarcoding: Commonly used abundance thresholds change ecological interpretation
Source: Mol Ecol. 2022 Jan 30;31(6):1615–26. doi: 10.1111/mec.16352 (PMC9303378; doi:10.1111/mec.16352)
Supplement: Supplementary file 7 — Data S6 [file MEC-31-1615-s005.xlsx]

## Sheet: Sheet1
					BISON	BISON	BISON	BISON	BISON	BISON	BISON	BISON	BISON	BISON	BISON		BISON	BISON	BISON	BISON	BISON	BISON	BISON	BISON	BISON	BISON	BISON	BISON		BH SHEEP	BH SHEEP		BH SHEEP	BH SHEEP
					Winter	Winter	Winter	Winter	Winter	Winter	Winter	Winter	Winter	Winter	Winter		Summer	Summer	Summer	Summer	Summer	Summer	Summer	Summer	Summer	Summer	Summer	Summer		Winter	Winter		Summer	Summer
Family	Genus	Species			688687	692117	692118	692119	692122	692123	692124	692125	692126	692128	692129		688687	692117	692118	692119	692120	692122	692123	692124	692125	692126	692128	692129		693742	693744		693742	693744
Cupressaceae	Juniperus										*
Pinaceae	Pseudotsuga	Pseudotsuga menziesii needle			*	*	3.7				*												*
			Conifer (∑ * above)		0.6	2.1					3.4												2.2
				Total Conifers:	0.6	2.1	3.7	0	0	0	3.4	0	0	0	0		0	0	0	0	0	0	2.2	0	0	0	0	0		0	0		0	0
Poaceae	Pseudoroegneria	Pseudoroegneria (Agropyron) spicatum			29	28.6	4.4	20.6	17.5	24.9	16.6	20.4	28.4	24.9	10.8		26.9	10.6	13.2	19.3	24.1	15.8	14.7	14.9	15.9	34.5	9.7	15.5		39	34.7		20.6	31.4
Poaceae	Bromus					4.8	*				*		*	*	10.8		*	3.5	4.7	*	*	6.8	8	*	*	3.1	*
Poaceae	Calamagrostis spp.				*		*	*															13			4.1				7.2
Poaceae	Danthonia					7.5	*	*		*	6.3	*	7.5	7.9	6.8				7.8		4.7	8.3	*		4		4.6	8.3
Poaceae	Deschampsia						*		*			6.2			4			5.3		*			3.6	6.7	6	*	3.1	3.9
Poaceae	Festuca	Festuca idahoensis			29.6	10.2		6.3	9.6	27	17.2	11.8	10	5.5	16.4		29.1	20	7	20.7	16	12.1	5.8	22.1	8	16.5	11.7	19.9		15.9	5.3		15
Poaceae	Koeleria							*	*		4.6	3.7	*	8.5	3.4					*	*			*		*		*		8.7
Poaceae	Poa				11.4	15.1	5.9	15.1	16.7	10.7	5.7	16.7	10.9	13.4	13		14.8	17.7	13.2	19.3	12.7	15.1	21.9	26.7	16.6	10.3	22.4	16.6		8.7	7.5		16.2	9
Poaceae	Stipa				3.8	5.4	3	6.3	11.9	3.1	11.5	14.9	12.5	9.1	11.3		*		6.2	*	16.7	7.5	3.1	3.6	*	6.7	5.1	15.5		18	10.6		8.7	25
			Grasses (∑ * above)		1.3		5.2	6.4	4.8	2	2.3	1.9	3.4	1.2			4.4			7.7	3.3		1.3	2	4.7	2	2.6	1.7
			Unknown Grass		1.3	2.7	1.5	0.8			3.4	1.2	5.9	1.2					0.8	1.8	0.7	3.8	2.2		2	1	2.6	2.2					1.3
				Total Grasses:	76.4	74.3	20	55.5	60.5	67.7	67.6	76.8	78.6	71.7	76.5		75.2	57.1	52.9	68.8	78.2	69.4	73.6	76	57.2	78.2	61.8	83.6		97.5	58.1		61.8	65.4
Cyperaceae	Carex				13.9	13.5	46.5	27.8	33.5	9.2	21.8	12.4	8.4	12.2	13.6		17.6	36.6	32.7	22.1	10	14.3	17	19.5	37.2	15.4	31.1	7.2			3.8
Cyperaceae	Eleocharis																			*
Juncaceae	Juncus						5.2		*		*		*	3.1	*		*	*	*	*			*	*	*	5.1	*	*
			Sedges/Rushes (∑ * above)						1.6		1.1		1.7		2.8		1.1	0.6	1.6	2.8			1.8	1.6	1.3		1	1.1
				Total Sedge/Rushes:	13.9	13.5	51.7	27.8	35.1	9.2	22.9	12.4	10.1	15.3	16.4		18.7	37.2	34.3	24.9	10	14.3	18.8	21.1	38.5	20.5	32.1	8.3		0	3.8		0	0
Rosaceae	Amelanchier stem						*
Asteraceae	Artemisia	Artemisia tridentata			*	3	10.3	7.1	*	19.8	3.4	3.7	3.3	7.3	*						*	3								*	16.6		*	10.3
Asteraceae	Artemisia	Artemisia frigida							*												*													2.6
Berberidaceae	Berberis leaf				*	*											*
Asteraceae	Chrysothamnus leaf																														3			*
Amaranthaceae	Krascheninnikovia (Eurotia)																														3.8			14.4
Salicaceae	Populus	Populus tremuloides stem					*	*
Salicaceae	Salix spp. Leaf						3.7
Elaeagnaceae	Shepherdia						*
Caprifoliaceae	Symphoricarpos leaf							*
			Shrubs (∑ * above)		3.5	2.2	5.8	3.2	2.8						1.7		0.6				2									0.7			1.9	0.6
				Total Shrubs:	3.5	5.2	19.8	10.3	2.8	19.8	3.4	3.7	3.3	7.3	1.7		0.6	0	0	0	2	3	0	0	0	0	0	0		0.7	23.4		1.9	27.9
Equisetaceae	Equisetum						0.7												3.1	2.8		1.5					0.5
Asteraceae	Achillea	Achillea millefolium													*			*				*					*
Asteraceae	Antennaria				*							*			*																		*
Brassicaceae	Arabis										*				*						*									*
Caryophyllaceae	Arenaria																	*
Fabaceae	Astragalus																	*			*							*					*
Asteraceae	Balsamorhiza																							*
Asteraceae	Cirsium																*
Santalaceae	Comandra																			*
Brassicaceae	Draba																			*	*							*			3			*
Asteraceae	Erigeron																																*
Polygonaceae	Eriogonum stem				*	*		*							*
Geraniaceae	Geranium						*	*							*								*			*							*
Rosaceae	Geum																				*	*											*
Apiaceae	Heracleum						3.7
Apiaceae	Lomatium								*	*	*										*
Fabaceae	Lupinus				*	*		*		*	*	4.3	3.8	*	*		4.4	*	5.4	*	*	9.1	3.6	*	4.3	*		4.2			*		25.6	*
Polemoniaceae	Phlox				*	*		*				*	4.2	*							*						*			*	6		*
Polygonaceae	Polygonum																											*
Rosaceae	Potentilla							*											*	*				*		*	*
			Forbs (∑ * above)		5.6	3.3	0.4	4	1.6	2.3	2.7	2.8		3.9	5.4		1.1	5.7	0.4	2.6	9.8	1.2	0.9	2.9		1.3	4.1	3.9		1.8	0.4		10.7	3.5
			Unknown Forb			1.6		1.6		1									2.3	0.9		1.5	0.9				1.5				5.3			3.2
				Total Forbs:	5.6	4.9	4.1	5.6	1.6	3.3	2.7	7.1	8	3.9	5.4		5.5	5.7	8.1	3.5	9.8	11.8	5.4	2.9	4.3	1.3	5.6	8.1		1.8	14.7		36.3	6.7
			Moss					0.8						1.8					1.6
				RICHNESS	13	13	18	17	11	9	15	12	12	13	17		10	11	12	15	17	12	13	12	10	13	13	13		9	11		12	9
